# Supplementary material for: Identification of Prognosis-related Hub RNA Binding Proteins Function through Regulating Metabolic Processes in Tongue Cancer
Source: J Cancer. 2021 Feb 22;12(8):2230–42. doi: 10.7150/jca.52156 (PMC7974894; doi:10.7150/jca.52156)
Supplement: Supplementary file 1 — Supplementary table S1. [file jcav12p2230s1.xlsx]

## Sheet: Table S1
Table S1.List of RNA-binding proteins in human genome.
Gene Name	Species
PAPSS1	Homo sapiens
PAPSS2	Homo sapiens
HIBADH	Homo sapiens
HPD	Homo sapiens
PFKFB3	Homo sapiens
AKAP7	Homo sapiens
AHNAK	Homo sapiens
ARID5A	Homo sapiens
ABCB1	Homo sapiens
ATPAF1	Homo sapiens
ATP5B	Homo sapiens
ATP5E	Homo sapiens
ATP5C1	Homo sapiens
ATP5I	Homo sapiens
ATP1B2	Homo sapiens
ATP2A2	Homo sapiens
ATP2C1	Homo sapiens
BAG4	Homo sapiens
BTG3	Homo sapiens
BUD31	Homo sapiens
BLM	Homo sapiens
CD44	Homo sapiens
CD68	Homo sapiens
CRTC2	Homo sapiens
CRKL	Homo sapiens
CXXC5	Homo sapiens
DAZAP2	Homo sapiens
DENND4B	Homo sapiens
POLA1	Homo sapiens
POLG	Homo sapiens
DRAP1	Homo sapiens
DNAJA1	Homo sapiens
DNAJC14	Homo sapiens
EAPP	Homo sapiens
E4F1	Homo sapiens
EPHA8	Homo sapiens
ERCC5	Homo sapiens
FBXO31	Homo sapiens
FRMPD2	Homo sapiens
FARP2	Homo sapiens
FGFR1OP	Homo sapiens
FKBP1A	Homo sapiens
FKBP2	Homo sapiens
FKBP3	Homo sapiens
FKBP4	Homo sapiens
FCGR2B	Homo sapiens
GPR6	Homo sapiens
GABPB1	Homo sapiens
GATA1	Homo sapiens
GIGYF1	Homo sapiens
GIGYF2	Homo sapiens
H1F0	Homo sapiens
H2AFX	Homo sapiens
HEATR6	Homo sapiens
HUWE1	Homo sapiens
HBP1	Homo sapiens
HTRA2	Homo sapiens
HTRA4	Homo sapiens
IK	Homo sapiens
INO80C	Homo sapiens
INO80D	Homo sapiens
JOSD1	Homo sapiens
JUN	Homo sapiens
KIAA0100	Homo sapiens
KIAA0141	Homo sapiens
KIAA0922	Homo sapiens
LRP1	Homo sapiens
MAD2L1	Homo sapiens
MAMDC2	Homo sapiens
MLLT1	Homo sapiens
MLLT3	Homo sapiens
MORC3	Homo sapiens
MORN3	Homo sapiens
NAA10	Homo sapiens
NAA16	Homo sapiens
NAA30	Homo sapiens
NSF	Homo sapiens
NMI	Homo sapiens
NMT1	Homo sapiens
NWD1	Homo sapiens
NADK	Homo sapiens
NDUFS6	Homo sapiens
N4BP2	Homo sapiens
NKX2-5	Homo sapiens
NLRP11	Homo sapiens
NME6	Homo sapiens
OTUD4	Homo sapiens
PAXIP1	Homo sapiens
PDAP1	Homo sapiens
PHF1	Homo sapiens
PHF13	Homo sapiens
PMS1	Homo sapiens
POU5F1	Homo sapiens
PRDM15	Homo sapiens
RAB11FIP1	Homo sapiens
RANBP3L	Homo sapiens
RGPD3	Homo sapiens
RGPD8	Homo sapiens
RBBP5	Homo sapiens
RBBP7	Homo sapiens
POLR1A	Homo sapiens
POLR1C	Homo sapiens
RPAP2	Homo sapiens
POLR2C	Homo sapiens
POLR3A	Homo sapiens
POLR3D	Homo sapiens
POLR3G	Homo sapiens
RALGPS2	Homo sapiens
RANGAP1	Homo sapiens
RECQL5	Homo sapiens
RECQL	Homo sapiens
ROCK2	Homo sapiens
SAG	Homo sapiens
S100A9	Homo sapiens
S100B	Homo sapiens
SEC24D	Homo sapiens
SEC31A	Homo sapiens
SMYD4	Homo sapiens
SETMAR	Homo sapiens
SETD3	Homo sapiens
SET	Homo sapiens
SH2B2	Homo sapiens
SH3BGR	Homo sapiens
SLC9A3R1	Homo sapiens
SOS1	Homo sapiens
SOS2	Homo sapiens
SPTY2D1	Homo sapiens
SOX11	Homo sapiens
SOX2	Homo sapiens
SOX9	Homo sapiens
SMARCA5	Homo sapiens
SEC61B	Homo sapiens
SPI1	Homo sapiens
TAF7	Homo sapiens
TAF1B	Homo sapiens
TBC1D1	Homo sapiens
TBC1D10B	Homo sapiens
TBC1D3	Homo sapiens
TNFAIP8L2	Homo sapiens
TRAP1	Homo sapiens
TNFRSF13B	Homo sapiens
TRAF3IP2	Homo sapiens
B3GNTL1	Homo sapiens
UAP1	Homo sapiens
USO1	Homo sapiens
VSIG8	Homo sapiens
WDHD1	Homo sapiens
WDR25	Homo sapiens
WDR53	Homo sapiens
WDR62	Homo sapiens
WDR74	Homo sapiens
WDR75	Homo sapiens
WISP3	Homo sapiens
WRN	Homo sapiens
WBSCR22	Homo sapiens
WTIP	Homo sapiens
YOD1	Homo sapiens
YY1	Homo sapiens
YAP1	Homo sapiens
ABHD12B	Homo sapiens
ACAA1	Homo sapiens
ARPC1B	Homo sapiens
ACTN1	Homo sapiens
ACTN3	Homo sapiens
ACSF3	Homo sapiens
ACOT6	Homo sapiens
APEH	Homo sapiens
ADK	Homo sapiens
AHCYL1	Homo sapiens
ALDH5A1	Homo sapiens
ALDH6A1	Homo sapiens
ALDH7A1	Homo sapiens
AKR1B15	Homo sapiens
AFP	Homo sapiens
APBB1IP	Homo sapiens
ANK3	Homo sapiens
ANXA11	Homo sapiens
ANXA4	Homo sapiens
ANXA7	Homo sapiens
APOB	Homo sapiens
APOH	Homo sapiens
ALOX15	Homo sapiens
ARCN1	Homo sapiens
RSRC2	Homo sapiens
JMJD6	Homo sapiens
ARRB1	Homo sapiens
ASTE1	Homo sapiens
ASTN2	Homo sapiens
ATXN3	Homo sapiens
ATXN7L2	Homo sapiens
ATN1	Homo sapiens
BHLHA15	Homo sapiens
BTF3	Homo sapiens
BAAT	Homo sapiens
BLVRB	Homo sapiens
BASP1	Homo sapiens
BCAT2	Homo sapiens
BCAS2	Homo sapiens
BRD2	Homo sapiens
BRD4	Homo sapiens
CAMK2G	Homo sapiens
CALD1	Homo sapiens
CAPN13	Homo sapiens
CAPN5	Homo sapiens
CNN1	Homo sapiens
CASQ2	Homo sapiens
CALU	Homo sapiens
CA1	Homo sapiens
CSNK2A1	Homo sapiens
CSNK2A2	Homo sapiens
CLPP	Homo sapiens
CAT	Homo sapiens
CTNNA1	Homo sapiens
CTNND1	Homo sapiens
CTSD	Homo sapiens
CTSO	Homo sapiens
CDX1	Homo sapiens
CDC123	Homo sapiens
CDC37	Homo sapiens
CDCA2	Homo sapiens
CENPL	Homo sapiens
CENPQ	Homo sapiens
CENPV	Homo sapiens
CERKL	Homo sapiens
CHI3L1	Homo sapiens
CBX4	Homo sapiens
CBX6	Homo sapiens
CHD2	Homo sapiens
CHD3	Homo sapiens
CHGA	Homo sapiens
C15orf52	Homo sapiens
CSE1L	Homo sapiens
CELA2B	Homo sapiens
CLTC	Homo sapiens
F12	Homo sapiens
COPB1	Homo sapiens
CC2D1B	Homo sapiens
CCDC84	Homo sapiens
COL3A1	Homo sapiens
COL14A1	Homo sapiens
C4BPA	Homo sapiens
CPLX2	Homo sapiens
CPNE3	Homo sapiens
CORO1A	Homo sapiens
CTTN	Homo sapiens
CRYAB	Homo sapiens
CRYBB1	Homo sapiens
CCNI2	Homo sapiens
CDK11B	Homo sapiens
CDK13	Homo sapiens
CDKN2A	Homo sapiens
CDKL3	Homo sapiens
CST3	Homo sapiens
CST5	Homo sapiens
CRIP2	Homo sapiens
CYP1A1	Homo sapiens
CYP19A1	Homo sapiens
CYP2A6	Homo sapiens
CYP2E1	Homo sapiens
CYP4V2	Homo sapiens
CYB5R3	Homo sapiens
CYCS	Homo sapiens
POR	Homo sapiens
CYFIP1	Homo sapiens
CLASP2	Homo sapiens
DCN	Homo sapiens
DHRS7B	Homo sapiens
DHPS	Homo sapiens
DNASE2	Homo sapiens
DCD	Homo sapiens
DMKN	Homo sapiens
DSP	Homo sapiens
DIAPH1	Homo sapiens
DBI	Homo sapiens
DHFR	Homo sapiens
DLAT	Homo sapiens
DBT	Homo sapiens
DPP8	Homo sapiens
DLX2	Homo sapiens
DUSP14	Homo sapiens
DUSP3	Homo sapiens
DNM1	Homo sapiens
DYNC1I2	Homo sapiens
DYNC1LI2	Homo sapiens
DST	Homo sapiens
ECD	Homo sapiens
ELOF1	Homo sapiens
ELL2	Homo sapiens
ELL	Homo sapiens
EBP	Homo sapiens
ENSA	Homo sapiens
EDF1	Homo sapiens
ERH	Homo sapiens
ENO2	Homo sapiens
ENO3	Homo sapiens
EFNA1	Homo sapiens
EPPK1	Homo sapiens
EPB41L2	Homo sapiens
EPB41	Homo sapiens
EIF3F	Homo sapiens
EIF4EBP1	Homo sapiens
EIF4EBP2	Homo sapiens
FAM177A1	Homo sapiens
FAM50A	Homo sapiens
FAM83H	Homo sapiens
FDPS	Homo sapiens
FADS2	Homo sapiens
FASN	Homo sapiens
FTL	Homo sapiens
FBN1	Homo sapiens
FGF10	Homo sapiens
FGF3	Homo sapiens
FGF8	Homo sapiens
FGF9	Homo sapiens
FN1	Homo sapiens
FNDC3B	Homo sapiens
FLNA	Homo sapiens
FLNB	Homo sapiens
FEN1	Homo sapiens
FOXA3	Homo sapiens
FOXP4	Homo sapiens
FMNL1	Homo sapiens
FAHD2B	Homo sapiens
FRK	Homo sapiens
GIP	Homo sapiens
GTF2E1	Homo sapiens
GTF2E2	Homo sapiens
GTF2H2	Homo sapiens
GCM2	Homo sapiens
GCLC	Homo sapiens
GLS	Homo sapiens
GFPT1	Homo sapiens
GLRX3	Homo sapiens
GSTZ1	Homo sapiens
GPX4	Homo sapiens
GAPDHS	Homo sapiens
GK2	Homo sapiens
GP2	Homo sapiens
GLYR1	Homo sapiens
GOLGA4	Homo sapiens
GRN	Homo sapiens
GADD45B	Homo sapiens
GAS2	Homo sapiens
GRB2	Homo sapiens
GRB7	Homo sapiens
GMPS	Homo sapiens
GBP2	Homo sapiens
HSP90B1	Homo sapiens
HSPA1B	Homo sapiens
HSPA5	Homo sapiens
HSPA8	Homo sapiens
HSPD1	Homo sapiens
HSPE1	Homo sapiens
HLTF	Homo sapiens
HP1BP3	Homo sapiens
HMGB2	Homo sapiens
HMGB3	Homo sapiens
HMGN2	Homo sapiens
HMGN5	Homo sapiens
HIST1H1A	Homo sapiens
HIST1H1D	Homo sapiens
HIST1H1E	Homo sapiens
HIST1H1T	Homo sapiens
HIST1H2AG	Homo sapiens
HIST2H2AB	Homo sapiens
HIST2H2AC	Homo sapiens
HIST2H2BF	Homo sapiens
HOXB6	Homo sapiens
HYAL3	Homo sapiens
HADH	Homo sapiens
HSD17B13	Homo sapiens
IMMT	Homo sapiens
IMPDH1	Homo sapiens
IMPDH2	Homo sapiens
ITGB3BP	Homo sapiens
IFI16	Homo sapiens
IFI35	Homo sapiens
IFRD1	Homo sapiens
IFRD2	Homo sapiens
IL6ST	Homo sapiens
IAH1	Homo sapiens
IDH1	Homo sapiens
IDH2	Homo sapiens
IDH3G	Homo sapiens
KLK3	Homo sapiens
KPNA1	Homo sapiens
KPNA3	Homo sapiens
KPNA4	Homo sapiens
KTN1	Homo sapiens
KIF1C	Homo sapiens
KIF23	Homo sapiens
KIF2A	Homo sapiens
LACTB2	Homo sapiens
LACTB	Homo sapiens
LPO	Homo sapiens
LBR	Homo sapiens
LAMA2	Homo sapiens
LEPR	Homo sapiens
LRRC23	Homo sapiens
LRRC28	Homo sapiens
LRRIQ3	Homo sapiens
LETM1	Homo sapiens
LTA4H	Homo sapiens
LUM	Homo sapiens
KDM1A	Homo sapiens
KDM5A	Homo sapiens
KDM6A	Homo sapiens
MCAT	Homo sapiens
MKI67	Homo sapiens
MMP7	Homo sapiens
MDC1	Homo sapiens
MITF	Homo sapiens
MANF	Homo sapiens
MSLN	Homo sapiens
MBLAC1	Homo sapiens
MAT1A	Homo sapiens
METAP2	Homo sapiens
MTHFD1	Homo sapiens
MFAP1	Homo sapiens
MGST1	Homo sapiens
MARK2	Homo sapiens
MAP1B	Homo sapiens
MAP2	Homo sapiens
MAPRE1	Homo sapiens
MAPT	Homo sapiens
MDK	Homo sapiens
MFGE8	Homo sapiens
MAPK3	Homo sapiens
MAPKBP1	Homo sapiens
MAP2K1	Homo sapiens
MOCS2	Homo sapiens
MSX2	Homo sapiens
MLLT11	Homo sapiens
MEF2C	Homo sapiens
MYH14	Homo sapiens
MYH9	Homo sapiens
MYLK4	Homo sapiens
NKTR	Homo sapiens
NBPF10	Homo sapiens
NET1	Homo sapiens
NCF2	Homo sapiens
NOS1AP	Homo sapiens
NVL	Homo sapiens
NCOA6	Homo sapiens
NR3C1	Homo sapiens
NUP62	Homo sapiens
NUP98	Homo sapiens
NAP1L1	Homo sapiens
NUDT1	Homo sapiens
NUDT7	Homo sapiens
OGN	Homo sapiens
OXSR1	Homo sapiens
PAK3	Homo sapiens
PAK4	Homo sapiens
PNMA6A	Homo sapiens
PNPLA5	Homo sapiens
PXN	Homo sapiens
PTX3	Homo sapiens
PGLYRP1	Homo sapiens
PIN1	Homo sapiens
PPID	Homo sapiens
PPIF	Homo sapiens
PPIG	Homo sapiens
PRDX3	Homo sapiens
PPARG	Homo sapiens
PBLD	Homo sapiens
PIGH	Homo sapiens
PIP4K2A	Homo sapiens
PDE1C	Homo sapiens
PDE2A	Homo sapiens
PLA2G1B	Homo sapiens
PAFAH1B3	Homo sapiens
PECAM1	Homo sapiens
PDGFB	Homo sapiens
PLEKHO1	Homo sapiens
PLEK	Homo sapiens
PLEC	Homo sapiens
PARP14	Homo sapiens
GALNT1	Homo sapiens
KCTD18	Homo sapiens
PLOD1	Homo sapiens
PGRMC1	Homo sapiens
PIP	Homo sapiens
PSRC1	Homo sapiens
PELP1	Homo sapiens
PREPL	Homo sapiens
PCCA	Homo sapiens
PSMC2	Homo sapiens
PSMD12	Homo sapiens
PSMD4	Homo sapiens
PSMA4	Homo sapiens
PSMB1	Homo sapiens
PDIA2	Homo sapiens
PDIA4	Homo sapiens
PRKD1	Homo sapiens
PKN2	Homo sapiens
PRKAR2A	Homo sapiens
PPP1CC	Homo sapiens
PPP1R3F	Homo sapiens
PPP5C	Homo sapiens
PPEF1	Homo sapiens
PPM1F	Homo sapiens
PPM1G	Homo sapiens
PTAR1	Homo sapiens
PTPN1	Homo sapiens
PTPN11	Homo sapiens
PTPN12	Homo sapiens
PTPRZ1	Homo sapiens
PTMA	Homo sapiens
PC	Homo sapiens
RFTN1	Homo sapiens
RIMS1	Homo sapiens
RPRD2	Homo sapiens
RGS8	Homo sapiens
RGS9	Homo sapiens
RCC1	Homo sapiens
RFX5	Homo sapiens
RRAS2	Homo sapiens
RFC1	Homo sapiens
RPA3	Homo sapiens
RIF1	Homo sapiens
RTN3	Homo sapiens
RARA	Homo sapiens
RNF144A	Homo sapiens
SLFN11	Homo sapiens
SCAMP2	Homo sapiens
SCAMP3	Homo sapiens
SLPI	Homo sapiens
SPR	Homo sapiens
SHMT1	Homo sapiens
STK10	Homo sapiens
STK19	Homo sapiens
SRF	Homo sapiens
SESN2	Homo sapiens
SIPA1L3	Homo sapiens
SSR1	Homo sapiens
SSBP1	Homo sapiens
SUMO1	Homo sapiens
SUMO2	Homo sapiens
SUMO3	Homo sapiens
SLC10A2	Homo sapiens
SLC13A5	Homo sapiens
SLC2A2	Homo sapiens
SLC25A11	Homo sapiens
SLC33A1	Homo sapiens
SLC44A2	Homo sapiens
SORBS2	Homo sapiens
SPTAN1	Homo sapiens
SPAG9	Homo sapiens
SKAP2	Homo sapiens
SNN	Homo sapiens
SMC1A	Homo sapiens
SMR3B	Homo sapiens
SUCLG1	Homo sapiens
SURF2	Homo sapiens
SYDE1	Homo sapiens
SYNJ1	Homo sapiens
SYNJ2	Homo sapiens
SDCBP	Homo sapiens
STX7	Homo sapiens
STXBP1	Homo sapiens
SNTB1	Homo sapiens
SNTB2	Homo sapiens
TET2	Homo sapiens
TTC19	Homo sapiens
TTC39B	Homo sapiens
TXN	Homo sapiens
TBXAS1	Homo sapiens
TYMS	Homo sapiens
TMPO	Homo sapiens
TRIP12	Homo sapiens
TRIP13	Homo sapiens
TRIP4	Homo sapiens
TRIP6	Homo sapiens
THRA	Homo sapiens
TIGD7	Homo sapiens
TSTA3	Homo sapiens
TOP2A	Homo sapiens
TOP3A	Homo sapiens
TCN1	Homo sapiens
TCEA1	Homo sapiens
TFEC	Homo sapiens
TFE3	Homo sapiens
TOB1	Homo sapiens
TOB2	Homo sapiens
TFRC	Homo sapiens
TAGLN	Homo sapiens
TIMM50	Homo sapiens
TIMM8A	Homo sapiens
TOMM34	Homo sapiens
TMED10	Homo sapiens
TMED8	Homo sapiens
TMEM173	Homo sapiens
TMEM182	Homo sapiens
TMEM214	Homo sapiens
TRIM26	Homo sapiens
TRIM3	Homo sapiens
TRIM32	Homo sapiens
TPP2	Homo sapiens
TRO	Homo sapiens
TUBA1B	Homo sapiens
TBCA	Homo sapiens
TBCE	Homo sapiens
TTLL12	Homo sapiens
TPD52L2	Homo sapiens
TPD52	Homo sapiens
TPD52L1	Homo sapiens
TP53BP1	Homo sapiens
TP53	Homo sapiens
YWHAH	Homo sapiens
TAT	Homo sapiens
UBC	Homo sapiens
UBE2I	Homo sapiens
UBE2L3	Homo sapiens
UBE2M	Homo sapiens
UBE2N	Homo sapiens
UBFD1	Homo sapiens
UBA6	Homo sapiens
UBR5	Homo sapiens
USP9Y	Homo sapiens
UNC50	Homo sapiens
VIL1	Homo sapiens
XIRP1	Homo sapiens
ZBTB11	Homo sapiens
ZBTB24	Homo sapiens
ZBTB48	Homo sapiens
ZNF121	Homo sapiens
ZNF133	Homo sapiens
ZNF140	Homo sapiens
ZNF143	Homo sapiens
ZNF16	Homo sapiens
ZNF169	Homo sapiens
ZNF189	Homo sapiens
ZNF22	Homo sapiens
ZNF280A	Homo sapiens
ZNF324	Homo sapiens
ZNF324B	Homo sapiens
ZNF354A	Homo sapiens
ZNF571	Homo sapiens
ZNF574	Homo sapiens
ZNF589	Homo sapiens
ZNF593	Homo sapiens
ZNF646	Homo sapiens
ZNF672	Homo sapiens
ZNF74	Homo sapiens
ZNF746	Homo sapiens
ZNF770	Homo sapiens
ZNF771	Homo sapiens
ZNF780A	Homo sapiens
ZNF93	Homo sapiens
ZYX	Homo sapiens
DECR1	Homo sapiens
DHCR24	Homo sapiens
OXCT2	Homo sapiens
ATIC	Homo sapiens
AKAP12	Homo sapiens
AKAP9	Homo sapiens
ADAM10	Homo sapiens
ADAM17	Homo sapiens
ADAMTS15	Homo sapiens
ARF4	Homo sapiens
ARFGAP2	Homo sapiens
ARL6IP5	Homo sapiens
AKT1	Homo sapiens
ALG1	Homo sapiens
ALG13	Homo sapiens
ALG3	Homo sapiens
ALMS1	Homo sapiens
APC	Homo sapiens
ACTR2	Homo sapiens
ACTR3C	Homo sapiens
ACTR5	Homo sapiens
AHCTF1	Homo sapiens
ARID4A	Homo sapiens
ARID4B	Homo sapiens
ABCA2	Homo sapiens
ABCA3	Homo sapiens
ABCB10	Homo sapiens
ABCB6	Homo sapiens
ABCB7	Homo sapiens
ABCC1	Homo sapiens
ABCC2	Homo sapiens
ABCC4	Homo sapiens
ABCC5	Homo sapiens
ABCD1	Homo sapiens
ABCF2	Homo sapiens
ABCF3	Homo sapiens
ATP13A1	Homo sapiens
ATP13A3	Homo sapiens
ATP6V0A1	Homo sapiens
ATP6V0C	Homo sapiens
ATP6V1H	Homo sapiens
ATP6AP1	Homo sapiens
ATP1B1	Homo sapiens
ATP1B3	Homo sapiens
ATAD2	Homo sapiens
ATP9A	Homo sapiens
ATP2B1	Homo sapiens
ATP2B4	Homo sapiens
ATP2A3	Homo sapiens
ATRX	Homo sapiens
AMMECR1	Homo sapiens
BTAF1	Homo sapiens
BCAP31	Homo sapiens
BBX	Homo sapiens
BCL7B	Homo sapiens
BAX	Homo sapiens
BAG3	Homo sapiens
BCL2L2	Homo sapiens
BEND7	Homo sapiens
BOK	Homo sapiens
BCCIP	Homo sapiens
CXCR4	Homo sapiens
CFLAR	Homo sapiens
CD109	Homo sapiens
CD2AP	Homo sapiens
CD276	Homo sapiens
CD47	Homo sapiens
CD55	Homo sapiens
CD81	Homo sapiens
CD9	Homo sapiens
CD99	Homo sapiens
CDC42EP4	Homo sapiens
CISD1	Homo sapiens
CISD2	Homo sapiens
CDKAL1	Homo sapiens
CDKN2AIP	Homo sapiens
CDV3	Homo sapiens
CECR2	Homo sapiens
CLPTM1L	Homo sapiens
CLPTM1	Homo sapiens
CNDP2	Homo sapiens
COPS3	Homo sapiens
COPS5	Homo sapiens
CTDP1	Homo sapiens
CTR9	Homo sapiens
CXXC1	Homo sapiens
DBF4	Homo sapiens
DDRGK1	Homo sapiens
DDX11	Homo sapiens
DENND2D	Homo sapiens
DEPDC1B	Homo sapiens
DCLRE1C	Homo sapiens
HELB	Homo sapiens
LIG3	Homo sapiens
DNMT3A	Homo sapiens
POLD3	Homo sapiens
POLE	Homo sapiens
POLM	Homo sapiens
SMU1	Homo sapiens
DPH2	Homo sapiens
DNAJA3	Homo sapiens
DNAJA4	Homo sapiens
DNAJB12	Homo sapiens
DNAJC1	Homo sapiens
DNAJC13	Homo sapiens
DNAJC2	Homo sapiens
DNAJC7	Homo sapiens
DNAJC8	Homo sapiens
EFHD2	Homo sapiens
ERC1	Homo sapiens
EAF1	Homo sapiens
EAF2	Homo sapiens
ELOVL1	Homo sapiens
EPHB4	Homo sapiens
EPS8L3	Homo sapiens
ERRFI1	Homo sapiens
ERCC2	Homo sapiens
ERCC3	Homo sapiens
ERCC4	Homo sapiens
ERGIC2	Homo sapiens
EVL	Homo sapiens
FBXO15	Homo sapiens
FBXO5	Homo sapiens
FBXO9	Homo sapiens
FOXRED1	Homo sapiens
FRMD4A	Homo sapiens
FRMD8	Homo sapiens
FARP1	Homo sapiens
FKBP10	Homo sapiens
FKBP8	Homo sapiens
FLYWCH2	Homo sapiens
FANCD2	Homo sapiens
FANCI	Homo sapiens
FAF1	Homo sapiens
FCGBP	Homo sapiens
FCRL2	Homo sapiens
FCRL3	Homo sapiens
GNAI2	Homo sapiens
GPR108	Homo sapiens
GPR161	Homo sapiens
GPR55	Homo sapiens
GPRC5C	Homo sapiens
GABPB2	Homo sapiens
GADD45GIP1	Homo sapiens
GATA3	Homo sapiens
GPBP1L1	Homo sapiens
GFRA1	Homo sapiens
GZF1	Homo sapiens
GMPPA	Homo sapiens
GNAS	Homo sapiens
GPN1	Homo sapiens
GPN2	Homo sapiens
GPN3	Homo sapiens
GRAMD1C	Homo sapiens
GRAMD4	Homo sapiens
GTPBP8	Homo sapiens
GIMAP8	Homo sapiens
H1FX	Homo sapiens
H2AFV	Homo sapiens
H2AFY2	Homo sapiens
HERC5	Homo sapiens
HIRIP3	Homo sapiens
HOPX	Homo sapiens
HSPBP1	Homo sapiens
HEMK1	Homo sapiens
HJURP	Homo sapiens
IFI30	Homo sapiens
ILKAP	Homo sapiens
INO80B	Homo sapiens
INO80	Homo sapiens
IQCE	Homo sapiens
IQCG	Homo sapiens
IQGAP3	Homo sapiens
IWS1	Homo sapiens
KDELR1	Homo sapiens
KIAA1143	Homo sapiens
KRI1	Homo sapiens
KTI12	Homo sapiens
KLF13	Homo sapiens
L1CAM	Homo sapiens
LEMD3	Homo sapiens
LEO1	Homo sapiens
LMO7	Homo sapiens
LIMA1	Homo sapiens
LMO2	Homo sapiens
LLPH	Homo sapiens
LRBA	Homo sapiens
LTV1	Homo sapiens
LYRM2	Homo sapiens
LANCL1	Homo sapiens
LYAR	Homo sapiens
MAGEB10	Homo sapiens
MAGEB2	Homo sapiens
MKNK2	Homo sapiens
MAP7D3	Homo sapiens
MARCKSL1	Homo sapiens
MICA	Homo sapiens
MIA3	Homo sapiens
MIER1	Homo sapiens
MORC2	Homo sapiens
MKKS	Homo sapiens
NAA15	Homo sapiens
NAA25	Homo sapiens
NAA40	Homo sapiens
NAA50	Homo sapiens
GNPTAB	Homo sapiens
NAGPA	Homo sapiens
NPL	Homo sapiens
MPG	Homo sapiens
NDRG1	Homo sapiens
NDUFS1	Homo sapiens
NCKAP1	Homo sapiens
NDRG2	Homo sapiens
NDRG4	Homo sapiens
NKAP	Homo sapiens
NIPBL	Homo sapiens
NKX3-1	Homo sapiens
NPC1	Homo sapiens
NSFL1C	Homo sapiens
OTUD3	Homo sapiens
OTUB1	Homo sapiens
OTUD6B	Homo sapiens
OXA1L	Homo sapiens
OLA1	Homo sapiens
PAF1	Homo sapiens
PAGE1	Homo sapiens
PAK1IP1	Homo sapiens
PACRG	Homo sapiens
PDLIM5	Homo sapiens
PDLIM7	Homo sapiens
PDZD8	Homo sapiens
PCNP	Homo sapiens
PHF10	Homo sapiens
PHF14	Homo sapiens
PHF2	Homo sapiens
PHF3	Homo sapiens
PATZ1	Homo sapiens
PRDM14	Homo sapiens
PRDM2	Homo sapiens
PRDM5	Homo sapiens
PSMC3IP	Homo sapiens
PWP1	Homo sapiens
PYCARD	Homo sapiens
RABL2A	Homo sapiens
RAB11A	Homo sapiens
RAB12	Homo sapiens
RAB13	Homo sapiens
RAB1A	Homo sapiens
RAB1B	Homo sapiens
RAB21	Homo sapiens
RAB2A	Homo sapiens
RAB3IP	Homo sapiens
RAB3D	Homo sapiens
RAB5A	Homo sapiens
RAB5C	Homo sapiens
RAB6A	Homo sapiens
RAB8A	Homo sapiens
RAD21	Homo sapiens
RAD50	Homo sapiens
RAD54L2	Homo sapiens
RANBP10	Homo sapiens
RANBP3	Homo sapiens
RANGRF	Homo sapiens
RERG	Homo sapiens
RBAK	Homo sapiens
RBBP4	Homo sapiens
RCAN3	Homo sapiens
RFT1	Homo sapiens
RGP1	Homo sapiens
RIBC1	Homo sapiens
RPAP1	Homo sapiens
RPAP3	Homo sapiens
POLR3B	Homo sapiens
POLR3C	Homo sapiens
POLR3H	Homo sapiens
POLR3K	Homo sapiens
RWDD1	Homo sapiens
RACGAP1	Homo sapiens
RIN2	Homo sapiens
ARHGAP17	Homo sapiens
ARHGEF1	Homo sapiens
ARHGEF17	Homo sapiens
ARHGEF2	Homo sapiens
S100A10	Homo sapiens
S100A14	Homo sapiens
S100A16	Homo sapiens
S100A7	Homo sapiens
S100A8	Homo sapiens
SACM1L	Homo sapiens
SAMSN1	Homo sapiens
SAP30BP	Homo sapiens
SCYL1	Homo sapiens
SDAD1	Homo sapiens
SEC16A	Homo sapiens
SEC23IP	Homo sapiens
SEC62	Homo sapiens
SEC63	Homo sapiens
SEH1L	Homo sapiens
SMYD1	Homo sapiens
SETD2	Homo sapiens
SH3GL1	Homo sapiens
SIN3A	Homo sapiens
SLC9A3R2	Homo sapiens
SPRYD4	Homo sapiens
SUPT16H	Homo sapiens
SRPK1	Homo sapiens
ST18	Homo sapiens
ST6GALNAC1	Homo sapiens
SLK	Homo sapiens
STEAP3	Homo sapiens
STEAP4	Homo sapiens
STT3B	Homo sapiens
SAE1	Homo sapiens
SENP5	Homo sapiens
SENP6	Homo sapiens
SENP3	Homo sapiens
SMARCAL1	Homo sapiens
SMARCA4	Homo sapiens
SMARCB1	Homo sapiens
SMARCE1	Homo sapiens
SMARCAD1	Homo sapiens
SUN1	Homo sapiens
SRCAP	Homo sapiens
STARD10	Homo sapiens
TCIRG1	Homo sapiens
TAOK3	Homo sapiens
TAF2	Homo sapiens
TBC1D9B	Homo sapiens
THADA	Homo sapiens
THAP10	Homo sapiens
THAP7	Homo sapiens
TRAF4	Homo sapiens
TPX2	Homo sapiens
TSPYL1	Homo sapiens
TSPYL2	Homo sapiens
TSPYL5	Homo sapiens
TTK	Homo sapiens
TWISTNB	Homo sapiens
TATDN1	Homo sapiens
UBXN1	Homo sapiens
UBXN6	Homo sapiens
UGGT1	Homo sapiens
VAPA	Homo sapiens
VAPB	Homo sapiens
VANGL1	Homo sapiens
VPS39	Homo sapiens
WDR1	Homo sapiens
WDR18	Homo sapiens
WDR33	Homo sapiens
WDR44	Homo sapiens
WDR55	Homo sapiens
WDR6	Homo sapiens
WDR77	Homo sapiens
WDR89	Homo sapiens
WNK1	Homo sapiens
WBP11	Homo sapiens
WBP2	Homo sapiens
WASL	Homo sapiens
XBP1	Homo sapiens
XPC	Homo sapiens
YKT6	Homo sapiens
YIPF2	Homo sapiens
ZBP1	Homo sapiens
ZFP37	Homo sapiens
ZFP62	Homo sapiens
ABHD12	Homo sapiens
ASPM	Homo sapiens
ACAT2	Homo sapiens
ACP1	Homo sapiens
ACP2	Homo sapiens
ACO2	Homo sapiens
ACTB	Homo sapiens
ACTG1	Homo sapiens
ARPC2	Homo sapiens
ACTA1	Homo sapiens
ALCAM	Homo sapiens
ASCC2	Homo sapiens
ASCC3	Homo sapiens
AHSA1	Homo sapiens
ADNP	Homo sapiens
ACAD9	Homo sapiens
ACADM	Homo sapiens
ACSF2	Homo sapiens
ACSS1	Homo sapiens
ACOT11	Homo sapiens
AP2B1	Homo sapiens
AP3B1	Homo sapiens
AP3D1	Homo sapiens
AP3M1	Homo sapiens
ADD3	Homo sapiens
AHCYL2	Homo sapiens
ADCY3	Homo sapiens
ADCY6	Homo sapiens
AGRN	Homo sapiens
AAAS	Homo sapiens
ALDH3A2	Homo sapiens
ALDH8A1	Homo sapiens
ALKBH2	Homo sapiens
ALKBH3	Homo sapiens
ALKBH7	Homo sapiens
NPEPPS	Homo sapiens
APLP2	Homo sapiens
APP	Homo sapiens
ANAPC1	Homo sapiens
ACE2	Homo sapiens
AGTRAP	Homo sapiens
ABTB1	Homo sapiens
ANKLE2	Homo sapiens
ANKRD11	Homo sapiens
ANXA5	Homo sapiens
ANO6	Homo sapiens
APOC3	Homo sapiens
AATF	Homo sapiens
AIFM1	Homo sapiens
ARG1	Homo sapiens
ARGLU1	Homo sapiens
ARMCX3	Homo sapiens
ASNA1	Homo sapiens
ASPH	Homo sapiens
ATXN10	Homo sapiens
ATL3	Homo sapiens
AURKAIP1	Homo sapiens
AURKA	Homo sapiens
AURKB	Homo sapiens
ATG9A	Homo sapiens
BIRC6	Homo sapiens
BTF3L4	Homo sapiens
BOLA2	Homo sapiens
BRMS1L	Homo sapiens
BPTF	Homo sapiens
BAZ1A	Homo sapiens
BAZ1B	Homo sapiens
BRPF1	Homo sapiens
BRWD1	Homo sapiens
BRD3	Homo sapiens
ARPP19	Homo sapiens
CDH1	Homo sapiens
CDH10	Homo sapiens
CDH2	Homo sapiens
CELSR1	Homo sapiens
CELSR2	Homo sapiens
CPPED1	Homo sapiens
CAB39	Homo sapiens
CACNA2D1	Homo sapiens
CACNA1G	Homo sapiens
CALM3	Homo sapiens
CALML5	Homo sapiens
CNN2	Homo sapiens
CNRIP1	Homo sapiens
CIC	Homo sapiens
CAPZB	Homo sapiens
CPS1	Homo sapiens
CAD	Homo sapiens
CA12	Homo sapiens
CA2	Homo sapiens
CPD	Homo sapiens
CSNK1A1	Homo sapiens
CSNK1D	Homo sapiens
CTNNB1	Homo sapiens
CTNNBL1	Homo sapiens
CTSC	Homo sapiens
CAV1	Homo sapiens
CADM1	Homo sapiens
CIDEC	Homo sapiens
CDC45	Homo sapiens
CDC6	Homo sapiens
CDC73	Homo sapiens
CDCA7	Homo sapiens
CENPF	Homo sapiens
CENPI	Homo sapiens
CENPJ	Homo sapiens
CENPN	Homo sapiens
CEP350	Homo sapiens
CCT8	Homo sapiens
CHMP1A	Homo sapiens
CHMP4A	Homo sapiens
CHMP4B	Homo sapiens
CLCN7	Homo sapiens
CHDH	Homo sapiens
CEPT1	Homo sapiens
CSPG4	Homo sapiens
CBX5	Homo sapiens
CBX8	Homo sapiens
CHD1	Homo sapiens
CHD4	Homo sapiens
CHD7	Homo sapiens
CHD8	Homo sapiens
CHD9	Homo sapiens
C1orf131	Homo sapiens
C1orf52	Homo sapiens
C11orf54	Homo sapiens
C12orf10	Homo sapiens
C12orf45	Homo sapiens
C14orf166	Homo sapiens
C14orf93	Homo sapiens
C17orf53	Homo sapiens
C18orf25	Homo sapiens
C19orf47	Homo sapiens
C19orf53	Homo sapiens
C2orf49	Homo sapiens
C20orf27	Homo sapiens
C20orf96	Homo sapiens
C6orf62	Homo sapiens
C8orf33	Homo sapiens
C9orf78	Homo sapiens
CGN	Homo sapiens
CLDN3	Homo sapiens
CLDND1	Homo sapiens
CLU	Homo sapiens
CARM1	Homo sapiens
COPA	Homo sapiens
COPB2	Homo sapiens
CCDC12	Homo sapiens
CCDC124	Homo sapiens
CCDC47	Homo sapiens
CCDC6	Homo sapiens
CCDC7	Homo sapiens
CCDC9	Homo sapiens
CCDC94	Homo sapiens
CCDC97	Homo sapiens
CHCHD1	Homo sapiens
CHCHD10	Homo sapiens
CHCHD2	Homo sapiens
CHCHD3	Homo sapiens
COLEC12	Homo sapiens
CPNE2	Homo sapiens
CPNE4	Homo sapiens
CPNE8	Homo sapiens
CIR1	Homo sapiens
CRNN	Homo sapiens
CORO1B	Homo sapiens
CRH	Homo sapiens
CFDP1	Homo sapiens
CRYBG3	Homo sapiens
CUL3	Homo sapiens
CUL4B	Homo sapiens
CCNB1	Homo sapiens
CCNL1	Homo sapiens
CCNL2	Homo sapiens
CNNM4	Homo sapiens
CDK1	Homo sapiens
CDK11A	Homo sapiens
CDK12	Homo sapiens
CDK4	Homo sapiens
CBS	Homo sapiens
CMAS	Homo sapiens
CYP51A1	Homo sapiens
CLASP1	Homo sapiens
CKAP2	Homo sapiens
CKAP5	Homo sapiens
DDB1	Homo sapiens
DAP	Homo sapiens
DAXX	Homo sapiens
DIDO1	Homo sapiens
DOCK10	Homo sapiens
DOCK7	Homo sapiens
DHTKD1	Homo sapiens
DSC1	Homo sapiens
DSG1	Homo sapiens
DSG2	Homo sapiens
DSTN	Homo sapiens
DIAPH3	Homo sapiens
DMGDH	Homo sapiens
DIP2B	Homo sapiens
DDR1	Homo sapiens
DVL1	Homo sapiens
DVL2	Homo sapiens
DVL3	Homo sapiens
DLX4	Homo sapiens
DR1	Homo sapiens
DBN1	Homo sapiens
DBNL	Homo sapiens
DUSP12	Homo sapiens
DUSP23	Homo sapiens
DUSP9	Homo sapiens
DCTN1	Homo sapiens
DYNC1LI1	Homo sapiens
DYNC2H1	Homo sapiens
DAG1	Homo sapiens
EBF2	Homo sapiens
EML2	Homo sapiens
EML4	Homo sapiens
ETFA	Homo sapiens
ELL3	Homo sapiens
EMD	Homo sapiens
ENAH	Homo sapiens
ERMP1	Homo sapiens
ERGIC1	Homo sapiens
ECE1	Homo sapiens
EZH1	Homo sapiens
ECHS1	Homo sapiens
EPS15	Homo sapiens
EGFR	Homo sapiens
EPCAM	Homo sapiens
ERMAP	Homo sapiens
EPB41L3	Homo sapiens
EXD1	Homo sapiens
ESYT1	Homo sapiens
ESYT2	Homo sapiens
FAM102B	Homo sapiens
FAM107B	Homo sapiens
FAM149B1	Homo sapiens
FAM163A	Homo sapiens
FAM32A	Homo sapiens
FAM49A	Homo sapiens
FDFT1	Homo sapiens
FABP5	Homo sapiens
FAR1	Homo sapiens
FLVCR1	Homo sapiens
FDXR	Homo sapiens
FTH1	Homo sapiens
FGF20	Homo sapiens
FNDC3A	Homo sapiens
FIS1	Homo sapiens
FLOT2	Homo sapiens
FSTL5	Homo sapiens
FOXP1	Homo sapiens
FNBP4	Homo sapiens
FHL1	Homo sapiens
FH	Homo sapiens
GLB1L3	Homo sapiens
LGALS3BP	Homo sapiens
LGALS7	Homo sapiens
GGH	Homo sapiens
GTF2B	Homo sapiens
GTF3C1	Homo sapiens
GTF3C2	Homo sapiens
GTF3C3	Homo sapiens
GTF3C5	Homo sapiens
GTF2I	Homo sapiens
GPHN	Homo sapiens
GSG2	Homo sapiens
GLMN	Homo sapiens
GNS	Homo sapiens
GNE	Homo sapiens
GNPNAT1	Homo sapiens
GBA2	Homo sapiens
GLUD1	Homo sapiens
GCLM	Homo sapiens
GOT1L1	Homo sapiens
GCDH	Homo sapiens
GSTM3	Homo sapiens
GPX7	Homo sapiens
GSR	Homo sapiens
GSK3B	Homo sapiens
GLO1	Homo sapiens
GPC1	Homo sapiens
GPC4	Homo sapiens
GPC6	Homo sapiens
GLG1	Homo sapiens
GOLGA2	Homo sapiens
GON4L	Homo sapiens
GAS2L2	Homo sapiens
GBP7	Homo sapiens
HDHD3	Homo sapiens
HSPA4	Homo sapiens
HSPA6	Homo sapiens
HS6ST2	Homo sapiens
HSPG2	Homo sapiens
HK1	Homo sapiens
HK2	Homo sapiens
HM13	Homo sapiens
HIST1H2AJ	Homo sapiens
HIST2H2BE	Homo sapiens
HDAC1	Homo sapiens
HDAC2	Homo sapiens
HOOK1	Homo sapiens
HCFC1	Homo sapiens
HTT	Homo sapiens
HADHA	Homo sapiens
HSD17B12	Homo sapiens
HYOU1	Homo sapiens
ILVBL	Homo sapiens
IGSF3	Homo sapiens
IBTK	Homo sapiens
IKBKAP	Homo sapiens
ITPR1	Homo sapiens
ITPR2	Homo sapiens
ITPR3	Homo sapiens
ITPK1	Homo sapiens
IGF1R	Homo sapiens
IGF2R	Homo sapiens
ITGA1	Homo sapiens
ITGA2	Homo sapiens
ITGA3	Homo sapiens
ITGA5	Homo sapiens
ITGA6	Homo sapiens
ITGAV	Homo sapiens
ITGB1	Homo sapiens
ICAM1	Homo sapiens
IL1RAP	Homo sapiens
IL10RB	Homo sapiens
IFT80	Homo sapiens
INF2	Homo sapiens
ICMT	Homo sapiens
JARID2	Homo sapiens
KATNA1	Homo sapiens
KLHDC4	Homo sapiens
KLHL8	Homo sapiens
KIDINS220	Homo sapiens
KIF11	Homo sapiens
KIF14	Homo sapiens
KIF1A	Homo sapiens
KIF1B	Homo sapiens
KIF20B	Homo sapiens
KIF2C	Homo sapiens
KIF5B	Homo sapiens
KLC1	Homo sapiens
KNTC1	Homo sapiens
KLB	Homo sapiens
LDHAL6B	Homo sapiens
LMNB1	Homo sapiens
LMNB2	Homo sapiens
LAMB1	Homo sapiens
LAMC1	Homo sapiens
LMAN1	Homo sapiens
LMAN2L	Homo sapiens
LMAN2	Homo sapiens
LRSAM1	Homo sapiens
LRRC40	Homo sapiens
LRWD1	Homo sapiens
LNPEP	Homo sapiens
LILRA3	Homo sapiens
LENG8	Homo sapiens
LNX1	Homo sapiens
LIN7C	Homo sapiens
LMF2	Homo sapiens
KDM2B	Homo sapiens
LPCAT1	Homo sapiens
LPCAT3	Homo sapiens
MFSD6	Homo sapiens
MFSD8	Homo sapiens
HLA-B	Homo sapiens
MLEC	Homo sapiens
M6PR	Homo sapiens
MOGS	Homo sapiens
MTOR	Homo sapiens
MED1	Homo sapiens
MED23	Homo sapiens
MEMO1	Homo sapiens
MCAM	Homo sapiens
MAGI3	Homo sapiens
METAP1	Homo sapiens
MBD2	Homo sapiens
MCCC1	Homo sapiens
MTHFD1L	Homo sapiens
MTHFD2L	Homo sapiens
MMAB	Homo sapiens
MMADHC	Homo sapiens
MCRS1	Homo sapiens
MICAL3	Homo sapiens
MAP7	Homo sapiens
MAST3	Homo sapiens
MACF1	Homo sapiens
MDN1	Homo sapiens
MCM2	Homo sapiens
MCM7	Homo sapiens
MINK1	Homo sapiens
MTCH1	Homo sapiens
MAP2K3	Homo sapiens
MAP4K4	Homo sapiens
MAP4K5	Homo sapiens
MLKL	Homo sapiens
MORF4L1	Homo sapiens
MSH2	Homo sapiens
MPZL1	Homo sapiens
MYADM	Homo sapiens
MYOF	Homo sapiens
MYO1E	Homo sapiens
MYO5A	Homo sapiens
MYH10	Homo sapiens
MYH4	Homo sapiens
MYL12A	Homo sapiens
MYL6	Homo sapiens
MARCKS	Homo sapiens
NACA	Homo sapiens
NES	Homo sapiens
NGRN	Homo sapiens
NCAM2	Homo sapiens
NEDD8	Homo sapiens
NPDC1	Homo sapiens
NEU4	Homo sapiens
NBEA	Homo sapiens
NF1	Homo sapiens
NEFL	Homo sapiens
NEFM	Homo sapiens
NLGN4Y	Homo sapiens
NRP1	Homo sapiens
NCEH1	Homo sapiens
NMNAT1	Homo sapiens
NIPSNAP3A	Homo sapiens
NCAPG	Homo sapiens
NCAPH	Homo sapiens
NCAPD3	Homo sapiens
NOTCH2	Homo sapiens
NLE1	Homo sapiens
NSD1	Homo sapiens
NR1H4	Homo sapiens
NFXL1	Homo sapiens
NUP133	Homo sapiens
NUP188	Homo sapiens
NUP205	Homo sapiens
NUP210	Homo sapiens
NUP88	Homo sapiens
NUP93	Homo sapiens
NAP1L2	Homo sapiens
NAP1L3	Homo sapiens
NAP1L4	Homo sapiens
NAP1L5	Homo sapiens
NUDT4	Homo sapiens
NUDT5	Homo sapiens
OBSL1	Homo sapiens
OCLN	Homo sapiens
OGFR	Homo sapiens
OPN3	Homo sapiens
OAT	Homo sapiens
OXNAD1	Homo sapiens
OSBPL5	Homo sapiens
PAK2	Homo sapiens
PAK6	Homo sapiens
PALLD	Homo sapiens
PARD6B	Homo sapiens
PEF1	Homo sapiens
PCNT	Homo sapiens
PLIN3	Homo sapiens
PLIN4	Homo sapiens
PAH	Homo sapiens
PCYT1A	Homo sapiens
PIGU	Homo sapiens
PDE3A	Homo sapiens
PFKL	Homo sapiens
PFKM	Homo sapiens
PHPT1	Homo sapiens
PIK3R4	Homo sapiens
PLAA	Homo sapiens
PLA2G4A	Homo sapiens
PLCB3	Homo sapiens
PLD3	Homo sapiens
PPAT	Homo sapiens
PFAS	Homo sapiens
GART	Homo sapiens
PTTG1	Homo sapiens
PKP1	Homo sapiens
PKP3	Homo sapiens
PLEKHB1	Homo sapiens
PHIP	Homo sapiens
PHLDB3	Homo sapiens
PLXND1	Homo sapiens
PLXDC2	Homo sapiens
PODXL2	Homo sapiens
PLK1	Homo sapiens
GALNT2	Homo sapiens
PGAP3	Homo sapiens
KCTD12	Homo sapiens
KCTD15	Homo sapiens
PJA2	Homo sapiens
PCYOX1	Homo sapiens
PFN2	Homo sapiens
PAQR4	Homo sapiens
PAQR5	Homo sapiens
PDCD5	Homo sapiens
PDCD6	Homo sapiens
PHB2	Homo sapiens
PREB	Homo sapiens
PROM2	Homo sapiens
PCSK9	Homo sapiens
PSAP	Homo sapiens
PTGFRN	Homo sapiens
PTGR2	Homo sapiens
PRSS23	Homo sapiens
PSMD1	Homo sapiens
PSMD2	Homo sapiens
PSMD3	Homo sapiens
PSMD6	Homo sapiens
PSME2	Homo sapiens
PSMA3	Homo sapiens
PSMB2	Homo sapiens
PRKCSH	Homo sapiens
PKN3	Homo sapiens
PPP1CA	Homo sapiens
PPP1CB	Homo sapiens
PPP1R1B	Homo sapiens
PPP1R3B	Homo sapiens
PPP2R5D	Homo sapiens
PPME1	Homo sapiens
PTK7	Homo sapiens
PTP4A2	Homo sapiens
PTPMT1	Homo sapiens
PTPRF	Homo sapiens
PTPRG	Homo sapiens
PTPRJ	Homo sapiens
PTPRK	Homo sapiens
PCDH20	Homo sapiens
PCDHGA9	Homo sapiens
P2RX4	Homo sapiens
P2RX7	Homo sapiens
PDP1	Homo sapiens
QSOX2	Homo sapiens
RSPH9	Homo sapiens
RIMS4	Homo sapiens
RPRD1A	Homo sapiens
RPRD1B	Homo sapiens
RSF1	Homo sapiens
RPA1	Homo sapiens
RPA2	Homo sapiens
RMND5B	Homo sapiens
RCN1	Homo sapiens
RCN2	Homo sapiens
RTN4IP1	Homo sapiens
RTN4RL2	Homo sapiens
RTN4	Homo sapiens
RPGR	Homo sapiens
RRM2	Homo sapiens
RPN2	Homo sapiens
RPS6KA1	Homo sapiens
RNF10	Homo sapiens
RNF111	Homo sapiens
RNF13	Homo sapiens
RNF213	Homo sapiens
RNF41	Homo sapiens
ROBO1	Homo sapiens
SAV1	Homo sapiens
SCARB2	Homo sapiens
SCRIB	Homo sapiens
SAR1A	Homo sapiens
SCG3	Homo sapiens
SCAMP1	Homo sapiens
SEZ6L2	Homo sapiens
SELENBP1	Homo sapiens
SEMA4B	Homo sapiens
SEMA4C	Homo sapiens
SEMG1	Homo sapiens
SERINC1	Homo sapiens
SERPINB12	Homo sapiens
SERPINB5	Homo sapiens
SERPINB6	Homo sapiens
SDR39U1	Homo sapiens
SFXN4	Homo sapiens
SIPA1L2	Homo sapiens
SPCS1	Homo sapiens
SPCS2	Homo sapiens
SSR3	Homo sapiens
STAT3	Homo sapiens
SIGIRR	Homo sapiens
SIRT1	Homo sapiens
SIRT3	Homo sapiens
SIRT4	Homo sapiens
SNAPC4	Homo sapiens
SLC1A3	Homo sapiens
SLC1A4	Homo sapiens
SLC12A2	Homo sapiens
SLC12A4	Homo sapiens
SLC12A5	Homo sapiens
SLC12A6	Homo sapiens
SLC12A7	Homo sapiens
SLC12A9	Homo sapiens
SLC16A1	Homo sapiens
SLC19A2	Homo sapiens
SLC2A4	Homo sapiens
SLC20A1	Homo sapiens
SLC23A2	Homo sapiens
SLC25A10	Homo sapiens
SLC25A21	Homo sapiens
SLC25A39	Homo sapiens
SLC25A43	Homo sapiens
SLC25A44	Homo sapiens
SLC26A2	Homo sapiens
SLC27A2	Homo sapiens
SLC27A4	Homo sapiens
SLC29A1	Homo sapiens
SLC30A1	Homo sapiens
SLC38A5	Homo sapiens
SLC39A10	Homo sapiens
SLC39A14	Homo sapiens
SLC39A7	Homo sapiens
SLC4A2	Homo sapiens
SLC4A7	Homo sapiens
SLC44A1	Homo sapiens
SLC46A1	Homo sapiens
SLC5A6	Homo sapiens
SLC6A15	Homo sapiens
SLC6A9	Homo sapiens
SLC7A2	Homo sapiens
SLC7A6	Homo sapiens
SLC9A6	Homo sapiens
SLC9A7	Homo sapiens
SORBS1	Homo sapiens
SORL1	Homo sapiens
SNX1	Homo sapiens
SPG20	Homo sapiens
SPAST	Homo sapiens
SPTBN5	Homo sapiens
SYNE1	Homo sapiens
SYNE2	Homo sapiens
SPAG7	Homo sapiens
SPATA5	Homo sapiens
SAT2	Homo sapiens
SMPD4	Homo sapiens
SGPL1	Homo sapiens
SKA1	Homo sapiens
SPIN1	Homo sapiens
ZAK	Homo sapiens
STOM	Homo sapiens
STOX2	Homo sapiens
SFN	Homo sapiens
STAG2	Homo sapiens
SDF4	Homo sapiens
STIM1	Homo sapiens
SMC2	Homo sapiens
SMC3	Homo sapiens
SMCHD1	Homo sapiens
SDHC	Homo sapiens
SUCLA2	Homo sapiens
SUSD2	Homo sapiens
SUSD5	Homo sapiens
SYAP1	Homo sapiens
SV2A	Homo sapiens
SYNGR2	Homo sapiens
SYT2	Homo sapiens
SDC1	Homo sapiens
SDC4	Homo sapiens
STX18	Homo sapiens
TNKS1BP1	Homo sapiens
TXLNA	Homo sapiens
TXLNG	Homo sapiens
TELO2	Homo sapiens
TNS1	Homo sapiens
TES	Homo sapiens
TEX10	Homo sapiens
TET1	Homo sapiens
TTC12	Homo sapiens
TTC14	Homo sapiens
TTC29	Homo sapiens
TTC7A	Homo sapiens
TXNDC5	Homo sapiens
TXNIP	Homo sapiens
TXNL1	Homo sapiens
TMX1	Homo sapiens
TBXA2R	Homo sapiens
TRIP10	Homo sapiens
TJP1	Homo sapiens
TTN	Homo sapiens
TLR9	Homo sapiens
TLL1	Homo sapiens
TOP2B	Homo sapiens
TOR1AIP1	Homo sapiens
TCEAL2	Homo sapiens
TCEAL4	Homo sapiens
TCF25	Homo sapiens
TFAP2D	Homo sapiens
TFDP1	Homo sapiens
TBL2	Homo sapiens
TRRAP	Homo sapiens
TGFBR1	Homo sapiens
TGM3	Homo sapiens
TRPC5	Homo sapiens
TRPM3	Homo sapiens
TACO1	Homo sapiens
TIMM13	Homo sapiens
TIMM44	Homo sapiens
TIMM8B	Homo sapiens
TOMM40	Homo sapiens
TRAM1	Homo sapiens
TM7SF3	Homo sapiens
TM9SF2	Homo sapiens
TM9SF3	Homo sapiens
TM9SF4	Homo sapiens
TMTC3	Homo sapiens
TMED2	Homo sapiens
TMEM102	Homo sapiens
TMEM106B	Homo sapiens
TMEM131	Homo sapiens
TMEM165	Homo sapiens
TMEM184B	Homo sapiens
TMEM201	Homo sapiens
TMEM39B	Homo sapiens
TMEM43	Homo sapiens
TMEM63A	Homo sapiens
TMEM63B	Homo sapiens
TMEM87A	Homo sapiens
TMEM9	Homo sapiens
TAP1	Homo sapiens
TNRC18	Homo sapiens
TRIO	Homo sapiens
TRIM33	Homo sapiens
TRIM43	Homo sapiens
TRIM44	Homo sapiens
TRIM45	Homo sapiens
TRIM6	Homo sapiens
TPBG	Homo sapiens
TPM3	Homo sapiens
TUBA1C	Homo sapiens
TUBB2B	Homo sapiens
TUBB3	Homo sapiens
TBCD	Homo sapiens
TUBG2	Homo sapiens
TINAGL1	Homo sapiens
TSSC4	Homo sapiens
TTYH1	Homo sapiens
TWF1	Homo sapiens
TPCN1	Homo sapiens
TDP2	Homo sapiens
UBQLN1	Homo sapiens
UQCRC2	Homo sapiens
UBE2O	Homo sapiens
UBE2T	Homo sapiens
UBLCP1	Homo sapiens
UBA2	Homo sapiens
UHRF1	Homo sapiens
UBR1	Homo sapiens
UBR4	Homo sapiens
USP13	Homo sapiens
USP14	Homo sapiens
USP15	Homo sapiens
USP16	Homo sapiens
USP24	Homo sapiens
USP34	Homo sapiens
USP36	Homo sapiens
USP42	Homo sapiens
USP8	Homo sapiens
USP9X	Homo sapiens
UBE4A	Homo sapiens
UXT	Homo sapiens
UNG	Homo sapiens
VRK1	Homo sapiens
VRK2	Homo sapiens
VPS45	Homo sapiens
VAMP7	Homo sapiens
XYLT1	Homo sapiens
ZDBF2	Homo sapiens
ZDHHC19	Homo sapiens
ZMYM4	Homo sapiens
ZMYND12	Homo sapiens
ZBTB38	Homo sapiens
ZMAT4	Homo sapiens
ZNF107	Homo sapiens
ZNF184	Homo sapiens
ZNF2	Homo sapiens
ZNF214	Homo sapiens
ZNF274	Homo sapiens
ZNF275	Homo sapiens
ZNF277	Homo sapiens
ZNF317	Homo sapiens
ZNF331	Homo sapiens
ZNF419	Homo sapiens
ZNF420	Homo sapiens
ZNF430	Homo sapiens
ZNF431	Homo sapiens
ZNF433	Homo sapiens
ZNF48	Homo sapiens
ZNF483	Homo sapiens
ZNF490	Homo sapiens
ZNF496	Homo sapiens
ZNF501	Homo sapiens
ZNF526	Homo sapiens
ZNF563	Homo sapiens
ZNF582	Homo sapiens
ZNF624	Homo sapiens
ZNF629	Homo sapiens
ZNF668	Homo sapiens
ZNF689	Homo sapiens
ZNF692	Homo sapiens
ZNF70	Homo sapiens
ZNF701	Homo sapiens
ZNF706	Homo sapiens
ZNF707	Homo sapiens
ZNF71	Homo sapiens
ZNF777	Homo sapiens
ZNF808	Homo sapiens
ZNF845	Homo sapiens
ZHX1	Homo sapiens
ZMPSTE24	Homo sapiens
ZW10	Homo sapiens
HIBCH	Homo sapiens
AEBP2	Homo sapiens
ATMIN	Homo sapiens
BDP1	Homo sapiens
CTCF	Homo sapiens
CD58	Homo sapiens
CDS2	Homo sapiens
DCAF4	Homo sapiens
EPM2AIP1	Homo sapiens
ERCC1	Homo sapiens
EYA1	Homo sapiens
HEATR3	Homo sapiens
IKBIP	Homo sapiens
INO80E	Homo sapiens
KIAA0319L	Homo sapiens
KIAA0907	Homo sapiens
KIAA1324L	Homo sapiens
KIAA1324	Homo sapiens
KIAA1429	Homo sapiens
KIAA1524	Homo sapiens
MAGEC2	Homo sapiens
MAGEE2	Homo sapiens
MLLT6	Homo sapiens
MYCBP	Homo sapiens
NDUFV3	Homo sapiens
NOMO1	Homo sapiens
OFD1	Homo sapiens
PDS5A	Homo sapiens
PHF6	Homo sapiens
RSPO1	Homo sapiens
SCAPER	Homo sapiens
TAF1A	Homo sapiens
TAF1C	Homo sapiens
TOPORS	Homo sapiens
WDR76	Homo sapiens
WIPI1	Homo sapiens
YLPM1	Homo sapiens
ZXDC	Homo sapiens
ANP32A	Homo sapiens
ANP32B	Homo sapiens
AKIRIN1	Homo sapiens
ANKZF1	Homo sapiens
ANKRD9	Homo sapiens
ARMC9	Homo sapiens
BNC2	Homo sapiens
BST2	Homo sapiens
CASP14	Homo sapiens
CDR2L	Homo sapiens
CLNS1A	Homo sapiens
C6orf106	Homo sapiens
C9orf116	Homo sapiens
CXorf57	Homo sapiens
CCDC137	Homo sapiens
COIL	Homo sapiens
CDSN	Homo sapiens
CINP	Homo sapiens
DPCD	Homo sapiens
DTX3L	Homo sapiens
DERL2	Homo sapiens
DPPA5	Homo sapiens
FAM111A	Homo sapiens
FAM111B	Homo sapiens
FAM133B	Homo sapiens
FBRSL1	Homo sapiens
GGNBP2	Homo sapiens
GGCT	Homo sapiens
ERICH1	Homo sapiens
GOLM1	Homo sapiens
GOLGB1	Homo sapiens
GREB1L	Homo sapiens
HMGA1	Homo sapiens
INPP4A	Homo sapiens
ITLN2	Homo sapiens
LRRC56	Homo sapiens
MXRA7	Homo sapiens
MMAA	Homo sapiens
METTL8	Homo sapiens
MAP1A	Homo sapiens
MAP1S	Homo sapiens
MLLT10	Homo sapiens
NOSIP	Homo sapiens
NCOA5	Homo sapiens
NUSAP1	Homo sapiens
NOL4	Homo sapiens
NUP214	Homo sapiens
OR7C1	Homo sapiens
ODF2	Homo sapiens
PCM1	Homo sapiens
PAWR	Homo sapiens
PNRC1	Homo sapiens
PSMG1	Homo sapiens
PRMT3	Homo sapiens
PRMT6	Homo sapiens
PRMT7	Homo sapiens
PRMT8	Homo sapiens
PRC1	Homo sapiens
PCMTD1	Homo sapiens
PCMT1	Homo sapiens
RFC3	Homo sapiens
RAI1	Homo sapiens
RETSAT	Homo sapiens
ROPN1	Homo sapiens
ROPN1B	Homo sapiens
RNF20	Homo sapiens
RNF219	Homo sapiens
RNF40	Homo sapiens
RSBN1L	Homo sapiens
RSBN1	Homo sapiens
SKA2	Homo sapiens
SCD	Homo sapiens
SBSN	Homo sapiens
TTC31	Homo sapiens
TTC33	Homo sapiens
TGOLN2	Homo sapiens
TCF20	Homo sapiens
TTF1	Homo sapiens
TMBIM6	Homo sapiens
TMEM186	Homo sapiens
VTA1	Homo sapiens
WLS	Homo sapiens
ZMAT1	Homo sapiens
ZNF142	Homo sapiens
ZNF217	Homo sapiens
ZNF335	Homo sapiens
ZNF385B	Homo sapiens
ZNF385D	Homo sapiens
ZNF512	Homo sapiens
ZNF644	Homo sapiens
ZNF800	Homo sapiens
ZNF830	Homo sapiens
C21orf33	Homo sapiens
GLOD4	Homo sapiens
OOEP	Homo sapiens
NPHP4	Homo sapiens
CRTAP	Homo sapiens
LDOC1	Homo sapiens
DSCR4	Homo sapiens
CKAP4	Homo sapiens
DCTN2	Homo sapiens
C18orf21	Homo sapiens
DCAF17	Homo sapiens
AHDC1	Homo sapiens
FAM199X	Homo sapiens
C11orf57	Homo sapiens
SDCCAG8	Homo sapiens
MTDH	Homo sapiens
SPATA2L	Homo sapiens
CCDC60	Homo sapiens
CCDC117	Homo sapiens
FAM9A	Homo sapiens
C8orf59	Homo sapiens
FMR1NB	Homo sapiens
C1orf162	Homo sapiens
PPHLN1	Homo sapiens
SMCR8	Homo sapiens
RAD51AP1	Homo sapiens
PRR11	Homo sapiens
CCDC43	Homo sapiens
C11orf84	Homo sapiens
NUCKS1	Homo sapiens
KRCC1	Homo sapiens
C6orf203	Homo sapiens
CGGBP1	Homo sapiens
LZTS2	Homo sapiens
GOLIM4	Homo sapiens
C19orf43	Homo sapiens
CEP152	Homo sapiens
FAM193A	Homo sapiens
C1orf122	Homo sapiens
CXorf56	Homo sapiens
MIIP	Homo sapiens
ZNF365	Homo sapiens
C1orf174	Homo sapiens
C12orf29	Homo sapiens
[truncated: 1,825 more rows]

## Sheet: Table S2
Table S2. Differentially expressed RBPs in Oral Tongue Carcinoma
gene	conMean	treatMean	logFC	pValue	fdr
PAPSS2	3.07247	4.70332	0.614278	0.0182544	0.039292
AKAP7	1.54622	0.744783	-1.05385	5.81182e-06	5.80357e-05
ABCB1	0.454122	0.283342	-0.680534	0.00372183	0.010624
ATPAF1	12.679	5.9116	-1.10083	1.56567e-05	0.000122873
ATP2A2	88.0217	40.6585	-1.1143	0.00154282	0.00512906
ATP2C1	10.0992	16.7832	0.732776	1.26257e-07	4.0364e-06
CD44	65.3437	108.052	0.725611	0.000731618	0.00281732
CD68	0.310765	0.888649	1.51579	5.56802e-05	0.000335095
CRKL	19.2508	27.3972	0.50911	0.00714991	0.0180203
CXXC5	14.4723	9.20802	-0.652333	0.00195404	0.0062499
EPHA8	0.00249962	0.0406172	4.02231	0.000318182	0.00139346
FBXO31	7.7791	5.09934	-0.609292	0.00511718	0.0137011
FKBP1A	67.2765	104.713	0.638271	6.84255e-06	6.51521e-05
GIGYF2	6.62721	4.3165	-0.61854	3.62362e-07	8.03519e-06
HTRA4	0.0135265	0.159512	3.5598	5.67226e-08	2.77286e-06
MAD2L1	1.9978	4.77377	1.25672	5.81402e-06	5.80357e-05
MAMDC2	4.08232	2.018	-1.01646	0.000442811	0.00183339
NMI	5.89727	11.4395	0.955908	5.73542e-06	5.77739e-05
POU5F1	0.172964	0.658276	1.92822	3.38766e-06	3.91358e-05
RAB11FIP1	13.9515	4.46878	-1.64247	4.68931e-07	9.56387e-06
RALGPS2	4.6229	2.95193	-0.64714	0.00163749	0.00538899
RECQL	4.38979	8.93254	1.02492	5.28242e-06	5.50614e-05
SEC24D	3.82543	5.63182	0.557979	0.00579601	0.0151743
SETMAR	4.11643	1.91434	-1.10455	2.08316e-07	5.5062e-06
SETD3	16.6727	11.7457	-0.505351	0.0244087	0.0498451
SH3BGR	30.8349	4.47966	-2.7831	9.15858e-05	0.000506019
SLC9A3R1	136.132	76.4302	-0.832794	6.29454e-05	0.000368744
SOX11	0.024918	0.37323	3.9048	4.18855e-09	7.28367e-07
TRAP1	17.6433	11.5806	-0.60741	5.42909e-06	5.58807e-05
USO1	37.2317	19.7128	-0.917402	2.94504e-06	3.52557e-05
VSIG8	68.6261	6.66527	-3.36402	0.00232581	0.00720195
WDHD1	1.38394	3.61623	1.3857	7.46805e-08	2.93743e-06
WDR53	4.9882	8.54634	0.776786	5.70851e-05	0.000341683
WISP3	0.192783	1.19411	2.63089	0.00595117	0.0154952
YOD1	6.9477	3.98634	-0.801472	0.00708849	0.017892
ACAA1	9.37561	4.88492	-0.940578	2.28618e-07	5.94768e-06
ARPC1B	20.7681	57.1543	1.46049	2.4592e-08	1.76635e-06
ACTN1	22.4386	53.9084	1.26453	3.25892e-05	0.000215781
ACTN3	2.06215	0.152394	-3.75828	0.00248619	0.00760137
APEH	28.0536	17.7313	-0.661889	8.22148e-08	3.15858e-06
ALDH5A1	4.93876	1.98201	-1.31719	0.000193781	0.000921256
ALDH6A1	6.06876	1.73352	-1.8077	3.25891e-08	1.98482e-06
ALDH7A1	13.1411	8.1876	-0.682575	2.40121e-05	0.000172095
AFP	0.00825636	0.0473562	2.51997	0.0154686	0.0342
ANK3	3.19725	1.65862	-0.946849	9.60622e-05	0.000523745
ANXA11	40.0547	22.3714	-0.840317	9.33911e-06	8.16307e-05
ALOX15	5.67543	0.751108	-2.91764	0.0079259	0.0195631
ARRB1	3.01059	1.94417	-0.630889	0.000989044	0.00354085
BLVRB	59.5053	35.3356	-0.751893	3.65054e-05	0.000239313
BASP1	16.0253	49.4787	1.62646	5.23788e-05	0.00031871
CALD1	12.1152	27.9279	1.20488	6.22012e-05	0.000366333
CAPN13	0.385507	0.265925	-0.535741	0.00345716	0.0100138
CAPN5	8.06148	1.86841	-2.10923	5.70098e-07	1.10152e-05
CALU	21.6064	54.3576	1.33102	6.82007e-07	1.24495e-05
CA1	0.0282922	0.00441487	-2.67996	0.00187762	0.00607507
CAT	26.7378	15.5796	-0.779223	0.000291272	0.00130225
CTSD	193.419	286.323	0.565913	0.00423036	0.0116653
CDX1	0.0271671	0.335866	3.62795	1.50116e-09	6.07017e-07
CDCA2	1.29608	3.14072	1.27694	3.93568e-05	0.000255471
CENPL	0.769281	1.77718	1.20801	5.67688e-08	2.77286e-06
CENPQ	2.61922	4.67456	0.835692	6.77381e-05	0.000393333
COL3A1	35.3169	833.644	4.561	6.87915e-08	2.80601e-06
COL14A1	7.26596	4.03741	-0.847722	0.0174193	0.0377647
CRYAB	264.264	65.8196	-2.00539	2.72887e-05	0.000189814
CDKN2A	1.1244	11.4194	3.34425	0.00178937	0.00583046
CST5	204.823	0.0534791	-11.9031	7.53533e-05	0.000432987
CYP19A1	0.0259303	0.102704	1.98579	1.54389e-05	0.000121743
CYP2E1	1.0234	0.489781	-1.06316	0.000129113	0.000662408
CLASP2	3.13897	1.87126	-0.746279	4.62682e-05	0.00029008
DNASE2	14.7334	22.5869	0.616394	0.000182996	0.000883946
DBI	89.5805	49.8236	-0.846357	3.69616e-05	0.000241824
DLAT	15.7734	8.00752	-0.978065	5.77048e-08	2.77286e-06
DLX2	0.190771	1.01606	2.41307	9.15795e-05	0.000506019
DUSP14	16.7357	31.1354	0.895631	0.00258366	0.00781767
DUSP3	26.3855	15.7363	-0.745647	0.0025107	0.00765285
DNM1	0.735435	2.01382	1.45326	5.99521e-05	0.00035499
ELL2	31.4612	18.647	-0.754635	0.00195394	0.0062499
ERH	43.3795	62.4135	0.524843	0.000275333	0.00124959
ENO2	1.79544	9.17154	2.35283	2.97089e-07	6.8642e-06
ENO3	193.531	13.0233	-3.8934	0.000269301	0.00122558
EPB41	5.80888	3.43704	-0.757091	5.3554e-06	5.54678e-05
EIF4EBP2	26.0236	17.5206	-0.570764	1.48475e-06	2.14248e-05
FADS2	0.906337	4.97946	2.45787	4.5493e-07	9.39429e-06
FTL	688.672	2492.45	1.85568	3.69651e-07	8.12038e-06
FBN1	3.80537	11.4411	1.58812	0.00189769	0.00612303
FGF10	0.731588	0.127458	-2.52101	1.80972e-07	5.02464e-06
FGF9	0.146056	0.0694348	-1.07279	0.0170089	0.0370318
FN1	10.2617	223.561	4.44532	1.72818e-07	4.91095e-06
FNDC3B	3.59801	8.60322	1.25768	3.5346e-06	4.04094e-05
FLNA	76.8993	186.911	1.28131	4.80028e-05	0.000297006
FEN1	9.69431	21.3958	1.14212	2.35795e-07	6.08646e-06
GTF2E1	3.3017	4.7561	0.526568	4.9994e-06	5.31126e-05
GLS	4.8623	8.64095	0.829552	1.18732e-05	0.00010033
GSTZ1	3.78418	2.596	-0.543691	0.00397097	0.0111187
GAPDHS	0.0459477	0.0100439	-2.19368	0.00142375	0.00480282
GOLGA4	17.5277	8.07738	-1.11768	1.2041e-07	3.97836e-06
GRN	158.468	227.979	0.524711	0.0073313	0.0183817
GADD45B	46.3807	14.5648	-1.67103	0.0024635	0.00755747
GAS2	0.253305	0.0551246	-2.20011	6.28959e-05	0.000368744
GMPS	7.40913	11.1126	0.584824	5.43495e-05	0.000328283
HSP90B1	100.842	188.527	0.902675	9.57105e-07	1.58114e-05
HSPA1B	72.9353	38.3559	-0.927168	0.000504213	0.00205163
HSPA5	147.268	229.073	0.63736	0.000554844	0.00222976
HLTF	2.99017	6.04988	1.01668	0.000939545	0.00342255
HMGB3	6.80104	17.4423	1.35876	2.08403e-08	1.63943e-06
HMGN5	3.34654	1.37608	-1.28211	4.61802e-07	9.47697e-06
HIST1H1D	0.0784962	0.422655	2.42879	7.73241e-06	7.08053e-05
HIST1H1E	0.249809	0.692673	1.47135	0.000437901	0.00181991
HIST1H1T	0.00143914	0.0529477	5.20129	0.000260183	0.00119064
HIST1H2AG	0.224932	1.18889	2.40205	2.85555e-08	1.84995e-06
HIST2H2BF	0.0927863	0.250922	1.43526	0.000520606	0.00211053
HOXB6	0.150073	0.412431	1.45849	3.0586e-05	0.000205465
HADH	31.9542	12.4558	-1.35918	3.42452e-08	2.01648e-06
HSD17B13	0.510754	0.0358932	-3.83085	0.0032687	0.00954888
IMPDH1	12.4418	26.5828	1.0953	5.97532e-06	5.92867e-05
IMPDH2	79.2922	44.5104	-0.833037	6.35651e-08	2.77286e-06
IFI16	27.7923	48.9247	0.815879	4.34803e-05	0.000275799
IFI35	10.978	34.9093	1.66899	2.25085e-06	2.93945e-05
IFRD2	15.6703	11.0715	-0.501176	1.87927e-05	0.000141438
IL6ST	19.3462	10.7166	-0.852208	8.22069e-05	0.000464293
IDH2	146.913	58.243	-1.3348	1.24662e-06	1.88074e-05
KLK3	0.345026	0.0994229	-1.79506	0.012142	0.0278587
KPNA3	20.5612	14.2111	-0.532908	0.00931692	0.0225023
KIF1C	59.9288	29.1018	-1.04214	7.79546e-07	1.37736e-05
KIF23	1.6883	5.45202	1.69122	2.71855e-08	1.83308e-06
LPO	51.6838	0.0370346	-10.4466	0.000191393	0.000913433
LEPR	1.85471	0.99477	-0.898757	0.00530273	0.0140974
LTA4H	17.5517	11.4716	-0.613544	5.70823e-05	0.000341683
LUM	24.8562	138.665	2.47992	1.23507e-05	0.000103047
MKI67	4.91894	12.1081	1.29955	1.39124e-05	0.000111851
MMP7	9.09371	22.4953	1.30668	0.0131806	0.0297666
MDC1	2.77718	4.34553	0.645911	1.03948e-05	8.94384e-05
MITF	3.82665	0.972441	-1.9764	7.73264e-06	7.08053e-05
MAT1A	0.519904	0.266499	-0.964115	0.000701486	0.002737
MGST1	7.56057	3.47757	-1.12042	3.79004e-05	0.000247476
MAP2	2.31512	1.48963	-0.636138	0.0228082	0.0471295
MAPRE1	44.5766	64.1795	0.525824	0.000168749	0.000826032
MAPT	4.07515	0.554395	-2.87787	3.53354e-06	4.04094e-05
MDK	25.3157	50.9134	1.00802	0.0094748	0.0228335
MFGE8	9.66345	17.7466	0.876935	0.000202876	0.000960337
MAPK3	30.0146	17.1812	-0.804833	2.48591e-06	3.14691e-05
MLLT11	2.79401	5.14824	0.881742	0.00955477	0.0229426
MYH14	48.2945	15.5308	-1.63673	9.95677e-08	3.4997e-06
MYH9	135.898	254.668	0.906092	0.000457007	0.00188273
MYLK4	2.64955	0.358626	-2.88519	0.00463425	0.0125939
NCF2	3.94811	12.0473	1.60948	1.36631e-07	4.14154e-06
NUDT1	7.80364	12.6765	0.699932	0.0002406	0.00110875
OGN	3.42706	0.877344	-1.96576	1.235e-05	0.000103047
OXSR1	14.9165	10.2533	-0.540812	0.000384166	0.00162528
PNPLA5	0.00199238	0.0219945	3.46458	0.019117	0.0407672
PXN	11.6234	25.1646	1.11437	1.64975e-05	0.000127355
PRDX3	36.8958	24.2327	-0.606504	0.00372353	0.010624
PPARG	2.49058	0.653942	-1.92925	6.15398e-08	2.77286e-06
PDE1C	0.110679	0.0636416	-0.798334	0.0181031	0.0390628
PDGFB	4.01211	7.28123	0.859821	0.0023036	0.00714656
PLEKHO1	3.50192	5.89737	0.751926	0.00813481	0.0200279
PLEC	48.6617	79.9319	0.715983	0.0075293	0.0187774
PARP14	5.77857	15.3612	1.41051	1.74009e-06	2.37573e-05
PLOD1	13.5213	39.1919	1.53532	6.15595e-08	2.77286e-06
PIP	746.875	1.09081	-9.41932	1.37028e-05	0.000111185
PSRC1	1.25502	3.31761	1.40244	1.76525e-06	2.40016e-05
PREPL	6.99781	4.222	-0.728979	0.000838354	0.00314764
PCCA	4.04366	1.66932	-1.2764	2.01442e-08	1.62333e-06
PSMB1	55.5521	80.8115	0.540719	2.98129e-05	0.000203128
PDIA4	39.9476	82.7006	1.04979	5.28787e-07	1.04617e-05
PRKAR2A	14.1321	7.71109	-0.873974	2.9255e-07	6.80693e-06
PPP1R3F	2.54995	1.15569	-1.14172	4.62687e-05	0.00029008
PPEF1	0.0198007	0.392068	4.30748	5.3378e-10	6.07017e-07
PTPN12	12.0876	20.4492	0.758513	2.83491e-05	0.000195953
RFTN1	4.8117	9.55782	0.990136	0.000118927	0.000620751
RIMS1	0.0543169	0.0140642	-1.94938	0.00970965	0.0232469
RRAS2	6.08338	10.6043	0.801699	9.4933e-05	0.000519303
RPA3	4.18866	7.26294	0.794066	4.86309e-05	0.000299769
RNF144A	2.08356	3.72314	0.837467	0.00979787	0.0233402
SLFN11	2.10379	4.20505	0.999133	0.000847089	0.00316963
SCAMP2	34.7766	24.4281	-0.509577	0.000363597	0.00156219
SLPI	1913.36	778.731	-1.29691	0.00169632	0.00556015
SHMT1	9.80647	4.65684	-1.07438	3.20459e-06	3.75459e-05
STK10	2.32433	4.86517	1.06568	1.09397e-06	1.71302e-05
SLC25A11	43.7835	24.4955	-0.83787	3.21808e-05	0.000213535
SORBS2	2.82341	0.559364	-2.33558	5.13657e-06	5.42211e-05
SKAP2	2.70522	5.25441	0.95778	1.36611e-07	4.14154e-06
SMR3B	726.308	0.666245	-10.0903	8.92101e-09	9.88057e-07
SUCLG1	28.53	15.4835	-0.881745	8.39396e-07	1.42957e-05
SYDE1	1.88141	3.61493	0.94215	0.000709062	0.00275293
STXBP1	3.50402	5.32485	0.60373	0.00237089	0.00730746
SNTB1	5.40962	1.85218	-1.5463	0.000949086	0.0034464
TYMS	6.03393	13.0628	1.1143	0.000969051	0.00348774
TRIP13	2.53332	8.1173	1.67997	2.395e-07	6.08697e-06
THRA	7.01378	4.64982	-0.593019	0.0110089	0.0256874
TOP2A	8.00363	20.6231	1.36554	1.76098e-05	0.000134061
TFEC	0.114626	0.382534	1.73866	3.05789e-05	0.000205465
TOB1	43.6478	22.2261	-0.973655	1.09393e-06	1.71302e-05
TFRC	13.2229	25.6243	0.954476	0.00225969	0.00703015
TMED8	2.02945	2.90494	0.517419	7.02491e-05	0.000405775
TUBA1B	51.8223	90.8769	0.81034	3.60326e-05	0.000236809
TPD52L2	26.4152	38.7062	0.551193	0.000150313	0.000751433
TPD52L1	17.8552	8.58814	-1.05593	4.15505e-07	8.80019e-06
YWHAH	37.7543	60.9343	0.690613	3.25499e-07	7.31598e-06
ZNF133	2.25182	3.34552	0.571141	0.00191622	0.00616474
ZNF169	0.150565	0.285435	0.922777	7.22246e-06	6.85718e-05
ZNF354A	1.89862	3.40624	0.843227	2.74474e-06	3.38398e-05
ZNF672	12.4003	8.63977	-0.521316	2.223e-05	0.000162143
ZNF770	11.5651	7.64504	-0.597177	0.0219592	0.0457173
DECR1	22.2736	15.1679	-0.554307	0.000114791	0.000604957
AKAP9	4.36984	2.78109	-0.65193	1.62827e-05	0.000125996
ADAM10	3.97538	7.51473	0.918629	6.78183e-08	2.8009e-06
ADAM17	5.52388	8.23446	0.575993	0.00696689	0.0176794
ADAMTS15	0.710453	3.76039	2.40407	2.34045e-05	0.000168472
ARL6IP5	58.8984	37.0349	-0.669342	0.00241665	0.00742755
ALG3	10.9908	20.1205	0.872364	6.61997e-07	1.21522e-05
APC	3.46954	2.4335	-0.511715	0.000180875	0.000876262
ABCC2	0.077522	0.382716	2.3036	0.000549209	0.00221136
ABCC4	1.26663	2.2245	0.812482	0.000708988	0.00275293
ABCD1	2.84539	5.44331	0.935857	0.000371723	0.00158679
ATP13A3	6.17105	10.555	0.774333	0.000132208	0.000675192
ATP1B1	110.928	73.8001	-0.587928	0.00044272	0.00183339
ATP1B3	92.9724	182.095	0.969819	0.000472379	0.0019371
ATAD2	3.06722	8.47107	1.46561	1.70146e-07	4.91095e-06
ATP2B1	3.79786	5.6702	0.578212	0.0112847	0.0262753
ATP2B4	13.7863	20.0068	0.537259	0.00885668	0.0215641
BAX	13.78	20.8387	0.596697	4.68568e-05	0.000291579
BAG3	97.1973	64.1366	-0.599769	0.00138237	0.0046806
BEND7	0.819213	0.204713	-2.00063	0.000159209	0.000790351
CD109	6.149	14.0032	1.18733	1.05343e-05	9.01719e-05
CD276	6.35258	27.2952	2.10324	1.64368e-09	6.07017e-07
CD47	16.6093	24.6779	0.571227	0.00187915	0.00607507
CD55	40.9071	17.6629	-1.21163	0.00151269	0.00504841
CDKN2AIP	11.9573	6.49884	-0.879635	3.7357e-07	8.12038e-06
CLPTM1L	13.7194	21.9613	0.678741	3.05911e-05	0.000205465
DBF4	1.79848	3.31785	0.883469	5.50204e-05	0.000331729
DDX11	1.44487	2.9264	1.01818	0.000117538	0.000614511
DENND2D	8.36683	4.79354	-0.803588	0.000989167	0.00354085
DEPDC1B	0.80558	2.69146	1.74029	3.96968e-07	8.57244e-06
HELB	0.274207	0.512619	0.902625	8.31338e-05	0.000468232
POLE	1.93392	2.85192	0.560405	0.00127573	0.00439979
DNAJA4	14.1304	7.1545	-0.981881	0.00146812	0.00492454
EFHD2	47.2696	67.7107	0.518472	0.00232556	0.00720195
EAF1	7.44196	5.18332	-0.521805	0.00733794	0.0183817
EAF2	1.2061	1.98943	0.722013	0.0121495	0.0278587
EPHB4	13.2543	21.3083	0.684954	5.30272e-05	0.000322062
FBXO5	1.56527	3.08092	0.976951	3.48521e-06	4.01225e-05
FRMD8	15.9398	23.8466	0.581154	0.00134164	0.00459355
FKBP10	4.52297	24.5015	2.43753	8.38915e-06	7.51159e-05
FANCD2	1.17627	1.88645	0.681457	0.00638429	0.0164153
FANCI	2.73338	6.10253	1.15872	4.73144e-06	5.10872e-05
FCGBP	11.2057	4.24353	-1.4009	1.25196e-05	0.000104193
FCRL3	0.0588274	0.199065	1.75868	0.000168744	0.000826032
GPR161	0.995383	2.17553	1.12804	0.000113441	0.000599715
GPRC5C	6.33733	3.14564	-1.01052	0.00715031	0.0180203
GFRA1	2.0069	0.519074	-1.95096	2.55888e-05	0.000181039
GRAMD1C	1.45936	0.709483	-1.04049	0.000321893	0.00140527
H1FX	48.5454	80.1631	0.723603	0.000488008	0.00199305
HERC5	1.12408	4.64237	2.04612	1.06244e-06	1.70403e-05
HOPX	68.1609	12.7412	-2.41945	1.92863e-05	0.000143846
HEMK1	0.937755	0.606648	-0.628351	0.00289326	0.0085782
HJURP	1.32186	4.8237	1.86757	1.44116e-08	1.40046e-06
IFI30	0.154704	0.500023	1.69248	1.9562e-07	5.30113e-06
IQCG	1.52161	2.41044	0.663694	4.3482e-05	0.000275799
IQGAP3	1.29875	3.91422	1.5916	2.66756e-07	6.57733e-06
KIAA1143	4.88292	3.32593	-0.553988	1.95744e-07	5.30113e-06
LMO7	18.4527	7.26791	-1.34422	1.11017e-06	1.72206e-05
LIMA1	20.3996	41.5164	1.02514	1.26855e-05	0.000105309
LMO2	5.69658	2.62663	-1.11688	1.21917e-05	0.000102239
LRBA	7.09672	4.19244	-0.759364	1.40968e-05	0.000113048
LANCL1	13.6255	8.86836	-0.619569	1.87912e-05	0.000141438
MAGEB2	0.00328767	2.16703	9.36443	0.0117544	0.0271103
MKNK2	83.3545	39.4034	-1.08094	1.78288e-07	4.99207e-06
MAP7D3	1.59645	2.46958	0.629399	0.000232547	0.00107912
MARCKSL1	27.3476	68.9223	1.33356	2.25048e-06	2.93945e-05
MICA	4.37858	6.50135	0.570277	0.00342605	0.00993825
MORC2	6.07623	9.28188	0.611241	2.00805e-06	2.67524e-05
NAGPA	1.74635	2.57282	0.559012	5.63768e-05	0.000338671
NPL	1.79969	4.06244	1.1746	0.000117546	0.000614511
NDRG1	110.486	229.952	1.05747	0.0053973	0.014316
NDUFS1	16.5633	6.43984	-1.36289	9.19257e-08	3.37469e-06
NDRG2	82.9893	10.9405	-2.92325	7.42152e-09	9.08175e-07
PACRG	1.40224	0.0616473	-4.50755	2.2216e-09	6.07017e-07
PDLIM5	27.502	12.7299	-1.11132	1.17687e-06	1.79187e-05
PDLIM7	11.412	23.923	1.06785	0.000110801	0.00058951
PDZD8	6.5612	3.97989	-0.721232	4.1376e-05	0.000265976
PSMC3IP	0.75866	1.99175	1.39251	1.94894e-08	1.60983e-06
PYCARD	18.4136	31.5588	0.77727	0.00289488	0.0085782
RAB11A	50.2889	30.0706	-0.741885	5.06808e-06	5.36697e-05
RAB5A	22.1707	12.9095	-0.780223	6.15582e-08	2.77286e-06
RAD21	24.2623	39.9639	0.719982	6.75391e-06	6.45123e-05
RANGRF	3.77941	5.56163	0.557346	0.000388379	0.00163899
RERG	1.22381	0.366383	-1.73995	0.000762902	0.00290822
RWDD1	10.0686	6.93898	-0.537068	0.000644738	0.00254202
RACGAP1	5.97398	11.9202	0.996644	1.44249e-06	2.09956e-05
RIN2	13.674	24.9873	0.869761	1.85491e-05	0.000140243
ARHGEF1	7.81196	12.7531	0.707086	1.97954e-06	2.64794e-05
ARHGEF17	2.17306	3.84977	0.825047	0.00284082	0.00846355
S100A14	781.888	397.988	-0.974237	0.000162696	0.000804712
S100A8	3361.75	2203.04	-0.609719	0.0188535	0.0403184
SACM1L	5.09612	3.51738	-0.534901	3.07177e-06	3.63768e-05
SAMSN1	1.24626	2.5298	1.02141	0.00123774	0.00428231
SMYD1	29.3477	2.68377	-3.45092	0.000989167	0.00354085
ST6GALNAC1	14.343	2.73329	-2.39163	3.77907e-08	2.04689e-06
SLK	24.9509	17.1922	-0.537334	0.00149756	0.00500837
STEAP4	6.34224	3.64904	-0.797476	0.00389893	0.0109635
STT3B	33.0229	22.9371	-0.525785	2.45103e-06	3.11469e-05
SAE1	22.7431	32.7704	0.526964	1.64215e-06	2.29959e-05
SENP5	4.26128	6.53424	0.616731	1.03933e-05	8.94384e-05
TCIRG1	9.81282	15.7883	0.686115	0.00158963	0.00526265
TAF2	4.22955	6.9204	0.710351	1.08188e-05	9.23649e-05
TPX2	8.35238	30.6548	1.87585	9.27051e-09	9.88057e-07
TSPYL1	43.1675	22.9075	-0.914123	2.34114e-08	1.75798e-06
TSPYL5	3.5494	1.59333	-1.15553	0.000873794	0.00325114
TTK	1.68176	4.31921	1.3608	1.57318e-06	2.23082e-05
VANGL1	4.19214	6.07736	0.535757	0.00988059	0.0234691
YKT6	30.874	49.0837	0.668851	2.18716e-06	2.87984e-05
ZBP1	0.195627	1.0608	2.43897	1.28517e-05	0.000106421
ZFP37	0.240257	0.401066	0.739264	0.0228039	0.0471295
ASPM	1.14282	3.09882	1.43911	1.35501e-05	0.000110273
ACO2	52.7274	19.9762	-1.40027	2.74487e-06	3.38398e-05
ACTB	1129.25	2755.75	1.28708	3.23715e-07	7.31598e-06
ACTA1	2112.68	457.895	-2.20599	0.000978749	0.00351881
ACADM	19.0174	6.33034	-1.58697	8.0301e-07	1.38908e-05
AHCYL2	6.47856	3.58246	-0.85472	1.95358e-05	0.000145048
ADCY3	4.45753	7.48901	0.74853	4.13776e-05	0.000265976
ADCY6	3.63324	2.01961	-0.84718	0.0002945	0.0013149
AGRN	15.0339	54.3295	1.85352	3.77766e-08	2.04689e-06
ALDH3A2	34.5871	16.414	-1.07531	7.58866e-08	2.94976e-06
ALKBH7	34.0652	16.4057	-1.0541	4.90596e-07	9.88372e-06
NPEPPS	16.6975	10.3294	-0.692872	7.7402e-05	0.000441686
APLP2	44.0029	66.4457	0.594578	0.00228139	0.00708461
APP	69.864	174.605	1.32148	2.70446e-06	3.36189e-05
AGTRAP	15.427	34.4351	1.15842	1.40103e-06	2.04834e-05
ABTB1	3.35246	5.01689	0.581572	0.000829668	0.00312568
ANKLE2	4.8808	7.26971	0.574781	1.37298e-05	0.000111185
ANXA5	56.2817	100.161	0.831583	9.97532e-06	8.66087e-05
ATL3	12.0918	17.4893	0.53244	0.000959061	0.00346689
AURKA	2.90105	10.3235	1.83128	2.84925e-09	6.27594e-07
AURKB	4.29463	13.8696	1.69132	1.32384e-07	4.12639e-06
CDH10	0.0443676	0.00974255	-2.18713	0.000967951	0.00348774
CELSR1	9.34247	14.0985	0.593664	0.00368947	0.010545
CPPED1	7.43879	4.48855	-0.728817	4.41505e-06	4.91155e-05
CAD	6.25889	9.45258	0.594802	0.00115302	0.00402705
CA2	15.7475	48.736	1.62986	0.0116625	0.0269461
CTSC	10.2714	32.4682	1.6604	4.03032e-07	8.59108e-06
CAV1	28.5484	122.772	2.1045	6.05706e-06	5.95728e-05
CADM1	2.6847	1.10487	-1.28088	0.000329138	0.00143088
CIDEC	2.41376	0.106699	-4.49967	3.47879e-08	2.01648e-06
CDC45	2.36899	7.18727	1.60117	2.83704e-07	6.74411e-06
CDC6	1.9735	5.97212	1.59749	1.09517e-07	3.69228e-06
CDCA7	3.23984	5.84593	0.851511	0.0195745	0.041511
CENPF	2.37099	6.44829	1.44343	6.14145e-06	5.98565e-05
CENPI	0.413128	1.65898	2.00564	9.26873e-09	9.88057e-07
CENPJ	0.814578	1.56715	0.944017	0.000141793	0.000716484
CENPN	2.39677	5.14357	1.10168	9.30824e-07	1.54545e-05
CLCN7	4.51707	7.02052	0.63619	7.84072e-06	7.13656e-05
CHDH	1.76967	0.340532	-2.37762	9.98208e-06	8.66087e-05
CSPG4	4.52091	25.6661	2.50518	8.77617e-07	1.4719e-05
CBX8	1.14325	1.79716	0.652578	0.00136858	0.00465263
C11orf54	2.98404	1.90847	-0.64485	0.000174743	0.000851549
C17orf53	1.31749	2.70313	1.03684	0.0003403	0.00147364
C18orf25	6.1783	3.25397	-0.925009	9.87114e-07	1.61457e-05
C20orf27	11.9294	17.3263	0.538445	0.00138265	0.0046806
CGN	6.62242	1.81441	-1.86786	1.28236e-07	4.0364e-06
CLU	91.5686	22.7294	-2.01029	6.05369e-07	1.14294e-05
CCDC12	11.004	6.28986	-0.806926	2.7066e-06	3.36189e-05
CCDC6	18.3905	11.0421	-0.735949	6.33067e-07	1.18844e-05
CHCHD10	44.8783	15.3668	-1.54621	2.8637e-06	3.47855e-05
CPNE4	0.0739809	0.0265925	-1.47613	6.60883e-07	1.21522e-05
CPNE8	1.74657	3.12078	0.837384	0.0066702	0.017018
CRNN	1312.63	103.59	-3.66351	1.40947e-07	4.23352e-06
CRYBG3	3.06061	2.14724	-0.511337	0.00248701	0.00760137
CUL3	9.13917	4.88926	-0.902448	2.60899e-09	6.15721e-07
CCNB1	11.7186	28.1713	1.26542	6.05706e-06	5.95728e-05
CCNL2	5.85051	9.67685	0.725976	0.00435056	0.0119091
CDK1	5.00664	12.0492	1.26702	1.07813e-06	1.71257e-05
CDK11A	0.682972	0.977692	0.517555	0.016614	0.0362618
CDK4	16.939	24.0677	0.506753	9.37982e-05	0.000513952
CKAP2	5.7028	11.3634	0.994647	6.22574e-06	6.03231e-05
DSG2	13.8826	25.1503	0.857294	0.000573544	0.00228863
DIAPH3	0.73408	1.80822	1.30056	1.62834e-05	0.000125996
DMGDH	0.164984	0.0808409	-1.02916	0.00165181	0.00543041
DVL3	14.3185	24.2646	0.760968	9.83866e-05	0.000533776
DBN1	10.2955	16.4748	0.678244	0.00632913	0.0162864
DUSP9	0.355129	2.70087	2.92701	1.33723e-05	0.000109362
ETFA	23.5177	14.5509	-0.692636	7.94754e-06	7.19447e-05
ELL3	0.702855	0.399054	-0.816642	0.00135455	0.00462067
ENAH	7.72428	14.6245	0.92092	3.21828e-05	0.000213535
ERMP1	13.2064	7.40347	-0.834964	1.92395e-06	2.58403e-05
ECE1	16.4279	30.5448	0.894777	0.000755165	0.00288791
EZH1	3.9763	2.69529	-0.560985	0.00389868	0.0109635
ECHS1	110.858	63.8741	-0.79541	2.80703e-08	1.84995e-06
EGFR	16.1824	41.3722	1.35424	0.00856128	0.0209219
EPB41L3	3.786	1.77158	-1.09564	4.40364e-05	0.000278729
FAM163A	0.0116939	0.196688	4.07208	0.00103018	0.00368015
FDFT1	30.167	19.881	-0.60158	0.000124674	0.000642625
FDXR	13.4554	9.26572	-0.53821	0.00702711	0.0177776
FTH1	127.86	219.208	0.777735	0.000778531	0.00295663
FGF20	0.0730855	0.00928414	-2.97675	0.000909675	0.00335504
FIS1	52.0444	36.7815	-0.500761	0.000855879	0.0031989
FHL1	238.463	39.7075	-2.58628	0.00154307	0.00512906
FH	49.4414	30.361	-0.703498	7.13177e-07	1.28762e-05
LGALS3BP	104.167	234.21	1.1689	1.44561e-05	0.000115369
GGH	11.786	18.4705	0.648153	0.00827457	0.0202964
GPHN	4.1491	2.37919	-0.80233	5.45053e-07	1.07194e-05
GNE	12.0697	3.88738	-1.63452	0.0164858	0.0360485
GPX7	2.72368	6.19254	1.18497	0.00431127	0.0118309
GSR	36.4313	19.1688	-0.926421	8.73443e-06	7.77859e-05
GPC1	38.7289	55.8158	0.527263	0.0236845	0.0486959
GPC6	0.847702	2.01376	1.24827	0.00649744	0.0166294
GLG1	11.042	16.4952	0.579046	0.000178833	0.000868919
GBP7	0.013887	0.0439541	1.66227	0.0162224	0.0355324
HSPG2	9.33815	20.0999	1.10598	0.00856128	0.0209219
HK1	61.9583	37.6637	-0.718123	1.07796e-06	1.71257e-05
HIST1H2AJ	0.0711634	0.499978	2.81266	0.000579641	0.00231017
HADHA	89.0861	56.3491	-0.660808	9.16603e-07	1.52952e-05
ILVBL	15.7342	10.9642	-0.5211	4.74438e-05	0.000294098
IGSF3	14.3224	25.7315	0.845268	0.00114134	0.00399467
IBTK	8.90221	4.84015	-0.879114	1.4011e-06	2.04834e-05
ITPR2	5.89563	3.52578	-0.741704	0.00270963	0.00811662
ITPR3	9.44577	20.3999	1.11082	2.72872e-05	0.000189814
ITPK1	6.50372	9.32449	0.51976	0.0014535	0.0048805
IGF1R	5.17908	9.278	0.841118	4.45893e-05	0.000281688
IGF2R	11.9301	16.9194	0.504071	0.00323982	0.00947288
ITGA1	0.701227	2.16334	1.62531	4.28255e-07	9.01244e-06
ITGA2	11.4714	17.0712	0.573528	0.0162283	0.0355324
ITGA3	17.163	67.2804	1.97088	4.4139e-07	9.17202e-06
ITGA5	3.98045	31.5063	2.98464	9.27051e-09	9.88057e-07
ITGA6	38.1202	168.49	2.14403	1.10976e-06	1.72206e-05
ITGAV	13.6022	32.3197	1.24857	1.31984e-05	0.000108478
ITGB1	33.8551	66.6668	0.977597	0.000694234	0.00271457
ICAM1	10.3101	26.0839	1.33911	0.000240609	0.00110875
INF2	8.22768	14.3001	0.797462	3.05958e-05	0.000205465
KIF11	4.65238	8.7747	0.915381	0.00040138	0.00168081
KIF14	0.420327	2.04511	2.2826	4.41498e-09	7.29354e-07
KIF1B	9.22175	5.39858	-0.772462	0.0182546	0.039292
KIF20B	1.63273	2.94759	0.852249	0.000452501	0.0018665
KIF2C	3.12009	10.9876	1.81621	5.2539e-09	8.26614e-07
KNTC1	0.856188	2.24219	1.38891	9.95286e-08	3.4997e-06
KLB	0.181265	0.0639262	-1.50363	5.27379e-06	5.50614e-05
LDHAL6B	0.0289026	0.0541419	0.905544	0.00544403	0.0143861
LMNB2	18.5446	32.2948	0.800303	7.19797e-05	0.000415045
LAMB1	7.45119	26.9809	1.8564	3.15444e-08	1.96646e-06
LAMC1	13.6772	31.4294	1.20034	5.81411e-06	5.80357e-05
LENG8	6.78027	10.0691	0.570517	0.0185409	0.0397787
LNX1	4.83051	1.50699	-1.6805	2.54685e-07	6.37484e-06
LMF2	23.5443	33.792	0.521308	0.00138254	0.0046806
LPCAT1	3.49741	13.9636	1.99731	6.14022e-09	8.6827e-07
MFSD6	17.8647	9.57922	-0.899129	1.83109e-05	0.000139079
HLA-B	364.318	1077.59	1.56454	7.82889e-06	7.13656e-05
MOGS	15.6787	22.8649	0.544327	6.48454e-06	6.26459e-05
MCAM	7.67878	14.4645	0.913571	0.000304563	0.00134709
MAGI3	3.90011	1.8796	-1.05309	8.77399e-07	1.4719e-05
MTHFD1L	3.0757	8.32055	1.43577	2.83726e-07	6.74411e-06
MMAB	6.18342	4.06768	-0.604198	0.000159314	0.000790351
MICAL3	0.925023	1.43734	0.635841	0.00375754	0.0106946
MCM2	7.78639	22.1901	1.51089	3.73577e-07	8.12038e-06
MCM7	20.7283	38.5751	0.896071	0.000227325	0.00105786
MAP2K3	37.2598	19.7502	-0.915753	1.12646e-06	1.73108e-05
MAP4K4	11.5863	17.0557	0.557834	0.000838319	0.00314764
MYO5A	3.23488	6.98898	1.11137	0.000219732	0.00102686
MYH10	4.30907	9.06406	1.07278	0.000132218	0.000675192
NACA	77.1388	53.7536	-0.521095	7.90855e-07	1.38908e-05
NPDC1	17.1732	6.41235	-1.42123	0.00030456	0.00134709
NEU4	1.12379	0.120214	-3.22469	0.000168757	0.000826032
NBEA	1.17203	0.167871	-2.80358	0.00885381	0.0215641
NEFL	5.33894	13.8621	1.37652	0.00733823	0.0183817
NCEH1	3.56439	5.48133	0.62087	0.00766105	0.0190317
NMNAT1	3.37922	2.07917	-0.70068	0.000336535	0.00146112
NCAPG	1.93869	5.30102	1.45119	5.40867e-08	2.77286e-06
NCAPH	2.27732	6.63668	1.54312	3.71755e-08	2.04689e-06
NUDT4	4.7923	2.22878	-1.10446	0.000214763	0.00100649
OCLN	2.40582	0.753636	-1.67459	1.66645e-06	2.30378e-05
OPN3	1.25815	2.76531	1.13614	4.68591e-05	0.000291579
OAT	50.0658	25.5631	-0.969764	2.70893e-07	6.62984e-06
OXNAD1	2.12276	1.34195	-0.661614	1.40079e-06	2.04834e-05
PAK2	15.987	24.4532	0.613124	3.02053e-05	0.000204938
PCNT	8.47795	4.13461	-1.03597	0.0192742	0.0410587
PLIN4	17.1928	1.12765	-3.93042	4.44769e-08	2.37019e-06
PFKM	48.959	9.45416	-2.37255	0.00149766	0.00500837
PTTG1	15.2809	27.0582	0.824337	0.00228148	0.00708461
PLEKHB1	4.82524	0.449777	-3.42332	0.00931294	0.0225023
PHLDB3	10.1227	5.53887	-0.869929	0.000278517	0.00126231
PLXND1	4.10393	8.2468	1.00683	0.000200582	0.00095219
PLK1	3.10952	11.0135	1.82452	6.46609e-09	8.6827e-07
GALNT2	11.7412	24.9219	1.08583	4.9807e-07	9.97348e-06
PGAP3	11.4605	6.83226	-0.746242	1.09637e-05	9.33612e-05
PJA2	26.408	18.3561	-0.524711	0.000493465	0.00201037
PCYOX1	26.2417	16.0598	-0.708412	0.0015896	0.00526265
PAQR4	4.58961	8.20891	0.838821	0.000388416	0.00163899
PCSK9	1.10537	7.84339	2.82695	1.60735e-05	0.000124957
PSAP	270.465	430.721	0.671313	0.00133967	0.00459355
PTGFRN	21.2023	58.2926	1.45909	6.61985e-07	1.21522e-05
PTGR2	1.49822	0.840655	-0.833663	5.99406e-05	0.00035499
PRSS23	4.82049	16.4517	1.77099	1.39137e-05	0.000111851
PSMD2	50.3482	87.113	0.790947	1.17613e-06	1.79187e-05
PSMD6	8.74612	6.16535	-0.504459	1.03164e-06	1.67085e-05
PSMB2	21.9332	36.5369	0.736243	1.54862e-07	4.56843e-06
PPP1R1B	14.1548	0.595782	-4.57036	4.29308e-06	4.80825e-05
PPP1R3B	11.1015	5.45186	-1.02593	0.000318421	0.00139346
PTK7	6.36517	26.2038	2.0415	2.14742e-09	6.07017e-07
PTPRG	1.22744	2.08012	0.761021	0.00127572	0.00439979
PTPRK	6.26358	13.2665	1.08273	4.3546e-06	4.86068e-05
PCDH20	0.0196248	0.00363427	-2.43294	2.49084e-05	0.000177651
PCDHGA9	0.495655	0.346054	-0.518338	0.0024862	0.00760137
QSOX2	2.69901	5.42007	1.00588	1.67657e-08	1.49714e-06
RIMS4	0.330519	0.0431944	-2.93582	6.45709e-08	2.77286e-06
RMND5B	9.14576	3.56472	-1.35931	3.77412e-09	6.92761e-07
RCN1	7.14378	10.3757	0.538454	0.00489303	0.0131864
RRM2	8.86868	16.854	0.926303	0.000419313	0.00174925
RPN2	87.1362	134.218	0.623237	4.7411e-05	0.000294098
RNF10	39.5964	26.2191	-0.594749	5.61471e-07	1.09123e-05
RNF213	5.42855	9.13194	0.750356	0.00172034	0.0056166
SCG3	0.168885	0.0741493	-1.18753	0.00120019	0.00417415
SELENBP1	23.5098	2.74181	-3.10006	7.04357e-09	8.95075e-07
SEMA4C	5.02491	14.4684	1.52573	0.00516325	0.0138133
SEMG1	0.109905	0.0214688	-2.35595	0.00268123	0.00804695
SERPINB6	27.1182	15.0509	-0.849409	4.9994e-06	5.31126e-05
SFXN4	15.1309	9.0613	-0.739703	4.18977e-05	0.000268275
SIPA1L2	8.94756	5.92358	-0.595024	0.00107368	0.00379812
SPCS1	15.2392	10.5717	-0.527581	2.1385e-05	0.000157013
SLC1A3	8.65145	4.67667	-0.88746	0.0053036	0.0140974
SLC1A4	10.7601	17.0336	0.662697	0.00988048	0.0234691
SLC12A4	5.57935	8.12245	0.54182	0.000724145	0.0027918
SLC12A5	0.0167583	0.0925896	2.46598	2.98357e-06	3.55874e-05
SLC16A1	12.7473	32.595	1.35446	5.73542e-06	5.77739e-05
SLC19A2	9.39949	3.89228	-1.27197	3.83876e-05	0.000250163
SLC2A4	14.0555	0.940463	-3.90162	1.92684e-07	5.30113e-06
SLC20A1	5.62081	11.1815	0.992265	2.18777e-06	2.87984e-05
SLC25A21	0.300359	0.101115	-1.57068	1.36332e-07	4.14154e-06
SLC26A2	4.68399	2.83748	-0.723127	0.0123501	0.028219
SLC27A2	2.65034	0.639282	-2.05165	0.000537744	0.00216936
SLC38A5	8.56598	27.6916	1.69276	8.94227e-05	0.000497395
SLC39A10	1.55889	2.99078	0.940002	3.89658e-06	4.40901e-05
SLC39A14	4.8185	12.7154	1.39992	2.82357e-06	3.46805e-05
SLC44A1	9.50402	14.4942	0.608863	0.000651657	0.00256318
SLC7A2	5.68707	2.10815	-1.43171	4.99902e-06	5.31126e-05
SLC7A6	1.15358	1.96595	0.769107	9.37993e-05	0.000513952
SORBS1	7.11719	1.46731	-2.27814	2.70586e-06	3.36189e-05
SORL1	3.24624	5.52771	0.767911	0.00696641	0.0176794
SPAG7	20.5534	14.4237	-0.510934	0.00303426	0.0089194
SAT2	21.4841	13.0719	-0.716799	0.00104116	0.00370291
SKA1	1.41952	3.61305	1.34781	1.61917e-06	2.28621e-05
STOX2	1.33019	0.858182	-0.632279	7.73821e-05	0.000441686
SFN	1766.58	2939.58	0.734653	0.00840964	0.0205818
STIM1	23.3654	14.0691	-0.731844	1.79072e-06	2.42482e-05
SMC2	4.13813	7.02209	0.762922	0.000272341	0.00123771
SUCLA2	21.2751	12.0812	-0.816405	0.00209155	0.00661923
SDC1	242.724	374.981	0.627499	0.0183824	0.0395408
TNS1	17.4834	6.7298	-1.37735	9.04992e-05	0.000502537
TES	16.6953	23.9835	0.522599	0.00268394	0.00804695
TTC14	1.32481	1.97873	0.578791	0.00211162	0.0066636
TXNL1	7.51349	5.0215	-0.581366	7.02676e-07	1.27563e-05
TMX1	10.2607	15.5093	0.596007	2.52729e-05	0.000179573
TBXA2R	0.216695	0.63642	1.55431	2.86171e-06	3.47855e-05
TRIP10	38.6752	17.7202	-1.12601	2.79368e-07	6.73746e-06
TJP1	17.5601	9.78312	-0.843934	4.47699e-06	4.93066e-05
TTN	22.1471	3.69755	-2.58248	0.00611064	0.0158481
TLL1	0.220151	1.25273	2.50851	0.000123202	0.000637105
TOP2B	22.0105	14.4095	-0.611172	4.53906e-06	4.98242e-05
TOR1AIP1	8.38568	5.46658	-0.617289	0.00068698	0.00269251
TCEAL2	4.77008	0.184958	-4.68874	2.04969e-07	5.46144e-06
TGFBR1	7.23613	12.9504	0.83971	1.60726e-05	0.000124957
TGM3	1073.7	111.109	-3.27254	1.34129e-06	2.00526e-05
TRPM3	0.0168548	0.010333	-0.705897	0.00056618	0.00226948
TIMM8B	40.5737	26.4522	-0.617161	0.000288009	0.00129119
TMTC3	5.26879	9.14361	0.795292	6.06934e-05	0.000358732
TMEM184B	12.3731	23.2525	0.910175	1.03162e-06	1.67085e-05
TAP1	33.8546	79.3543	1.22896	0.000405742	0.00169693
TRIO	2.6752	6.04228	1.17545	1.64256e-06	2.29959e-05
TPBG	3.88393	13.5884	1.80678	1.86251e-09	6.07017e-07
TUBB3	0.600265	1.60866	1.42219	6.05825e-06	5.95728e-05
TUBG2	2.84634	4.03399	0.503099	0.00143908	0.00484683
TINAGL1	6.67302	18.5908	1.47818	0.000103194	0.000556206
TTYH1	0.796792	0.135155	-2.55959	0.00589659	0.0154132
TPCN1	7.54796	4.50058	-0.745974	7.63253e-06	7.06383e-05
UQCRC2	57.2127	27.313	-1.06675	2.154e-08	1.65507e-06
UBE2T	6.29716	14.6167	1.21485	9.09314e-06	7.96916e-05
UHRF1	1.75304	5.19139	1.56627	1.47785e-07	4.39893e-06
USP13	11.0852	2.8084	-1.98081	0.00979761	0.0233402
VRK1	4.26526	6.91277	0.69663	0.000297841	0.00132445
XYLT1	3.20242	2.0868	-0.617873	0.00248701	0.00760137
ZMYND12	1.0824	0.149804	-2.85309	2.00288e-05	0.000148374
ZNF331	1.81827	1.04368	-0.800893	0.000526373	0.00212869
ZNF420	1.5858	0.85151	-0.897119	1.1258e-05	9.53751e-05
ZNF433	1.21297	0.698986	-0.79521	0.000127597	0.000655832
ZNF582	0.377179	0.178851	-1.07649	1.66401e-06	2.30378e-05
ZNF624	0.509212	0.778312	0.612084	0.00104082	0.00370291
ZNF668	0.969561	1.48254	0.612667	4.13646e-05	0.000265976
ZNF707	1.15498	2.56703	1.15223	8.76277e-08	3.32784e-06
ZNF808	1.32569	0.878261	-0.594016	0.000829499	0.00312568
ZHX1	11.1628	7.46159	-0.581142	0.00145351	0.0048805
HIBCH	6.57889	3.10442	-1.08352	1.64912e-07	4.82184e-06
DCAF4	1.85426	3.0103	0.699065	4.34901e-05	0.000275799
EPM2AIP1	3.8106	2.16841	-0.813384	1.52799e-06	2.17607e-05
EYA1	0.696191	0.203614	-1.77365	0.00314915	0.0092241
IKBIP	1.89951	5.94831	1.64686	2.38838e-09	6.07017e-07
KIAA1324	17.1289	1.00023	-4.09803	0.00979497	0.0233402
MAGEE2	0.0192804	0.00953334	-1.01608	0.00154213	0.00512906
MLLT6	11.9001	6.94368	-0.777205	1.69052e-06	2.32729e-05
NDUFV3	8.95254	5.11468	-0.807654	2.904e-06	3.51459e-05
RSPO1	0.949039	0.200308	-2.24425	2.25098e-05	0.000163163
SCAPER	2.01012	1.42131	-0.500056	0.000724064	0.0027918
TAF1A	0.895268	1.70939	0.933087	2.08378e-05	0.000153708
WDR76	1.80552	3.9473	1.12845	0.000166863	0.000820412
ARMC9	0.585938	1.01043	0.78615	2.98137e-05	0.000203128
BST2	37.3557	273.979	2.87466	7.46081e-08	2.93743e-06
CASP14	0.365639	24.5179	6.06728	3.21853e-05	0.000213535
CDR2L	3.45739	7.40472	1.09876	0.000428575	0.00178339
DTX3L	11.9801	24.1715	1.01266	8.27593e-06	7.43035e-05
FAM111A	2.63377	4.71737	0.840852	5.28283e-06	5.50614e-05
FAM111B	2.33489	5.16899	1.14653	0.000795779	0.0030152
INPP4A	1.13373	1.82334	0.685505	2.45003e-06	3.11469e-05
MXRA7	5.12077	7.26945	0.505485	0.00979808	0.0233402
MMAA	1.66423	1.10861	-0.586099	1.33687e-05	0.000109362
NUSAP1	7.54749	17.8604	1.24269	0.000157484	0.000784807
ODF2	4.88297	7.049	0.529661	8.85015e-06	7.81956e-05
PCM1	10.6699	5.24874	-1.0235	2.46987e-07	6.22934e-06
PRMT8	0.0161551	0.154208	3.25481	0.00772547	0.0191386
PRC1	5.07916	10.7414	1.08053	1.67145e-05	0.000128729
RFC3	2.84779	5.14334	0.852862	0.000104426	0.000560101
RETSAT	21.8885	13.8913	-0.655986	2.28291e-06	2.95794e-05
ROPN1B	0.240783	0.0404717	-2.57275	0.0020309	0.00646049
RNF219	1.98825	2.92089	0.554903	5.99464e-05	0.00035499
SKA2	7.40175	12.3305	0.736291	7.42897e-06	6.9731e-05
SBSN	940.999	385.24	-1.28844	0.00529581	0.0140974
TTC31	2.54818	3.9586	0.635525	7.00359e-08	2.82193e-06
NPHP4	0.659976	1.0398	0.655815	8.12023e-05	0.000459405
LDOC1	20.4864	8.85225	-1.21055	4.9854e-05	0.000305599
DSCR4	0.0130543	0.00439118	-1.57185	0.0195585	0.041511
CKAP4	54.3122	78.8754	0.538299	0.00423271	0.0116653
AHDC1	13.7259	8.09053	-0.762596	1.31984e-05	0.000108478
CCDC60	1.60734	0.0914747	-4.13516	5.86931e-07	1.12094e-05
RAD51AP1	1.31272	5.06706	1.94859	1.64855e-08	1.49714e-06
PRR11	2.09958	7.10752	1.75925	3.11195e-09	6.42618e-07
GOLIM4	9.1437	15.8334	0.79212	0.000969019	0.00348774
CEP152	0.451206	0.796172	0.819294	0.000269147	0.00122558
MIIP	5.80809	8.98871	0.630051	1.46647e-05	0.000116472
C12orf29	4.89808	3.31113	-0.564893	0.000755145	0.00288791
DEK	23.8697	37.6965	0.65925	0.000113445	0.000599715
PSMA6	4.22462	6.00897	0.508297	0.00127569	0.00439979
TRIM71	0.00205344	0.00656268	1.67624	0.0216185	0.0451111
ZNFX1	7.31213	12.8059	0.808442	0.00117664	0.00410518
RBMS2	3.35144	5.04534	0.590169	0.00163757	0.00538899
RBMS3	1.63887	0.966043	-0.762541	0.000920151	0.0033855
RBFOX1	2.45216	0.329403	-2.89613	0.00197255	0.00630299
DBR1	4.0771	5.82354	0.514352	4.86267e-05	0.000299769
SRSF8	15.8416	10.4234	-0.603896	1.66647e-06	2.30378e-05
STAU2	6.04974	3.44595	-0.81197	4.23562e-06	4.76003e-05
RPS14	161.628	110.233	-0.552123	4.59819e-06	5.01819e-05
ELAVL2	0.132342	0.972216	2.877	0.000739482	0.00284429
NARS	39.6707	27.4391	-0.531841	7.32752e-06	6.8985e-05
RPS9	187.412	129.686	-0.531194	3.11174e-06	3.66312e-05
TOP3B	0.0565639	0.0913257	0.691138	0.0194147	0.0412696
NCBP2	10.7186	17.2195	0.683931	1.1125e-07	3.71284e-06
RPL14	68.8314	34.8465	-0.982055	1.64801e-08	1.49714e-06
MKRN2	11.6977	7.79969	-0.58473	7.63219e-06	7.06383e-05
MKRN3	0.193898	0.449311	1.21242	0.000297691	0.00132445
TCOF1	5.38014	7.79514	0.534932	0.000939529	0.00342255
REPIN1	19.4985	9.21497	-1.08131	1.3613e-06	2.01692e-05
ZC3H12D	0.107856	0.306338	1.50602	5.57744e-06	5.70887e-05
CD3EAP	1.72495	2.59195	0.587486	0.00172028	0.0056166
RDM1	0.0733718	0.357235	2.28358	8.96459e-06	7.8984e-05
DZIP1	0.79932	1.62474	1.02336	4.98467e-05	0.000305599
DZIP1L	0.625645	1.07092	0.77543	0.000379877	0.00161369
HENMT1	1.6674	4.45234	1.41696	4.47685e-06	4.93066e-05
ENDOG	7.98741	4.69996	-0.765078	0.00158958	0.00526265
EXOG	0.560696	0.882905	0.655039	3.29625e-05	0.000217663
MRPL33	21.1371	14.2225	-0.571605	0.0109174	0.0255476
QARS	58.9631	29.9062	-0.979365	7.56088e-10	6.07017e-07
CAPRIN2	1.06265	1.65932	0.642925	0.00799587	0.0197005
BOP1	18.3523	30.6179	0.738414	0.000573508	0.00228863
U2SURP	5.78422	8.54975	0.563758	7.28523e-05	0.000419345
RPS28	139.024	89.7584	-0.631211	1.11058e-05	9.43278e-05
APOBEC2	47.0789	10.6915	-2.13862	0.00157396	0.00522648
APOBEC3H	0.240231	0.676555	1.49379	0.00112952	0.00396267
APOBEC3G	1.63354	3.53646	1.11431	0.00564411	0.0148354
PATL2	0.113231	0.224622	0.988226	0.000254465	0.00116648
EIF5A2	0.598257	2.67259	2.1594	5.72969e-09	8.60495e-07
TRMT112	55.6471	84.6865	0.605824	2.62412e-05	0.000184078
FBXO17	1.15374	2.05031	0.829518	0.00569424	0.0149434
SPATS2	2.98956	4.69242	0.650398	4.8638e-06	5.23453e-05
PARP12	4.44494	13.6882	1.62269	1.76285e-08	1.53276e-06
CSDE1	138.29	94.4675	-0.549808	0.00309075	0.00906408
RSRC1	2.86226	5.31935	0.894095	6.67281e-08	2.79075e-06
BRIX1	5.92112	8.72048	0.558537	0.012759	0.0289535
POLR2I	22.4861	15.2129	-0.563737	4.68568e-05	0.000291579
MRPL34	22.3358	15.7665	-0.502493	0.00031488	0.00138168
PLD6	1.02179	1.8668	0.869471	0.00451114	0.012318
PTRH1	0.0255882	0.0487264	0.929228	0.0110957	0.0258716
INTS8	3.33291	4.84285	0.539075	1.71558e-05	0.000130907
HINT3	16.444	7.56687	-1.11979	1.09497e-07	3.69228e-06
RPL32	210.361	125.694	-0.742955	1.05979e-07	3.64746e-06
AZGP1	191.474	4.8601	-5.30002	0.00086487	0.00322885
NYNRIN	7.67462	3.55196	-1.11148	0.000123212	0.000637105
TNRC6C	1.48282	1.04327	-0.507231	0.00530254	0.0140974
RPS13	191.016	134.599	-0.505021	7.67128e-07	1.37005e-05
RBM19	5.07551	7.26776	0.517959	0.000414771	0.0017325
RBM44	0.034306	0.0785593	1.19532	0.00702515	0.0177776
OASL	2.39186	19.6995	3.04195	1.48495e-06	2.14248e-05
OAS1	11.3586	25.5077	1.16715	0.00111838	0.00393098
OAS2	10.1669	37.8127	1.895	6.22584e-06	6.03231e-05
OAS3	9.86272	33.9546	1.78355	1.90366e-05	0.000142948
MYEF2	0.167053	0.0880637	-0.923685	0.00329853	0.0096275
RNASE10	0.0796398	1.54026	4.27354	9.72784e-07	1.59904e-05
CALR	236.772	461.298	0.9622	1.73905e-07	4.91095e-06
RPP14	3.44303	1.69684	-1.02082	8.89598e-08	3.34003e-06
MBNL3	2.81389	1.60768	-0.807588	0.000104417	0.000560101
NOL3	13.3762	8.98132	-0.574669	0.0152303	0.0337498
SMAD9	2.1002	0.429065	-2.29126	0.000846716	0.00316963
SMAD7	4.55142	6.78521	0.576077	0.00498148	0.013392
ADAD2	0.270162	0.139394	-0.954655	0.00995963	0.0236318
ADAT1	2.90179	4.2607	0.554147	8.52307e-05	0.000477292
ADARB1	1.47901	2.17443	0.556002	0.0166163	0.0362618
ADAR	28.0365	46.3542	0.725394	9.15816e-05	0.000506019
DUS4L	0.848873	1.26494	0.57545	0.00431039	0.0118309
IGF2BP1	0.0244845	0.761739	4.95936	8.02867e-07	1.38908e-05
IGF2BP2	2.82377	15.7901	2.48333	2.25138e-07	5.90363e-06
IGF2BP3	0.213852	1.71946	3.00727	7.7363e-06	7.08053e-05
NSUN7	1.10785	0.305499	-1.85852	9.26562e-05	0.000509552
NHP2	39.6142	27.1473	-0.545209	3.17772e-05	0.000212105
DIS3L	5.89353	3.41971	-0.785256	3.1378e-05	0.000209864
DIS3L2	2.94097	1.74207	-0.755495	2.55667e-06	3.22414e-05
GAPDH	982.924	1569.11	0.674793	0.00294318	0.00870571
MOV10L1	0.0221318	0.108956	2.29955	1.35858e-06	2.01692e-05
AFF1	8.8542	5.69209	-0.637402	3.30052e-05	0.000217663
WARS	29.7678	115.199	1.95231	0.000679743	0.0026673
CIRBP	32.8244	18.9818	-0.790149	0.00131495	0.00452091
RBM46	0.00130387	0.0488519	5.22755	0.000371265	0.00158679
RBM47	16.392	5.26471	-1.63856	3.00192e-08	1.90738e-06
RBM20	0.940472	0.166673	-2.49636	5.86931e-07	1.12094e-05
GNL3	28.4258	18.61	-0.61112	8.50148e-06	7.5916e-05
KHDC1	0.250917	0.753866	1.5871	8.51708e-07	1.4431e-05
KHDC1L	0.240171	3.4273	3.83494	4.90551e-07	9.88372e-06
EPRS	35.9343	24.3568	-0.561041	0.000347881	0.00150445
DHX58	2.82509	5.31833	0.912676	0.000288017	0.00129119
DDX58	4.57859	16.6874	1.86579	5.58101e-06	5.70887e-05
IFIH1	6.03931	17.475	1.53284	5.43495e-05	0.000328283
C2orf15	0.666337	0.413123	-0.689683	0.00103031	0.00368015
XPO4	4.49435	2.62807	-0.774106	0.00393457	0.0110458
RUVBL1	7.1256	10.2523	0.524858	0.000246082	0.00113239
TRPT1	15.5452	9.14927	-0.76474	0.0039349	0.0110458
INTS10	9.29574	6.27792	-0.566283	2.25188e-05	0.000163163
LENG9	5.42497	3.16644	-0.776754	0.00349019	0.0100889
THOC7	30.2168	20.8318	-0.536562	8.85144e-06	7.81956e-05
DNMT3B	0.365788	2.52006	2.78438	1.76517e-09	6.07017e-07
TDRD6	0.0277287	0.124473	2.16639	2.53897e-08	1.78484e-06
EEF1B2	186.356	109.02	-0.773474	2.45754e-08	1.76635e-06
STRBP	4.7057	2.84917	-0.72387	0.000549492	0.00221136
PRKDC	13.5061	21.7668	0.688517	0.000968987	0.00348774
MTIF3	24.5496	12.9934	-0.917925	7.94789e-06	7.19447e-05
PEG10	3.85331	2.22123	-0.794736	0.00122516	0.00424756
FASTKD3	1.85708	3.00181	0.6928	0.000100749	0.000545698
PTRHD1	10.2728	7.17635	-0.517506	0.000371719	0.00158679
MRPS9	18.4057	12.9289	-0.509547	5.43462e-05	0.000328283
PAIP2B	7.51522	1.20011	-2.64665	1.02945e-09	6.07017e-07
DDX39A	15.0794	22.2969	0.564259	0.000949221	0.0034464
DDX39B	3.68027	5.74361	0.642143	0.0152302	0.0337498
RNASE2	0.207771	0.806314	1.95635	5.04635e-05	0.000308762
RNASE3	0.0122227	0.0700022	2.51784	0.000235094	0.00108845
RNASE4	0.671882	0.199218	-1.75386	0.00368727	0.010545
ANG	5.17675	1.90828	-1.43977	0.0159729	0.0351134
RBMXL1	5.9888	4.13337	-0.53495	0.000301143	0.0013356
AUH	6.05273	3.76156	-0.686252	0.00386322	0.0109001
LARP6	1.64383	2.64199	0.68456	0.0121502	0.0278587
DDX25	0.0340613	0.0239169	-0.510108	2.27831e-05	0.000164716
ZFP36	334.933	138.359	-1.27546	4.62659e-05	0.00029008
HELZ2	4.42568	10.9032	1.30077	3.60518e-05	0.000236809
PTGES3L-AARSD1	0.0312794	0.105149	1.74915	0.000103143	0.000556206
EIF2AK2	4.14477	9.96743	1.26593	2.71855e-08	1.83308e-06
KHDRBS3	1.05873	0.579828	-0.868636	0.00507076	0.0135903
IPO9	4.97046	7.09232	0.512879	2.31571e-06	2.98872e-05
DDX55	2.04612	3.05274	0.577212	4.03501e-05	0.000260894
RAVER2	4.201	2.19736	-0.934961	1.86938e-06	2.521e-05
DALRD3	5.28537	3.51489	-0.588524	3.0982e-05	0.000207636
NSUN2	13.3297	19.1332	0.521432	0.00111836	0.00393098
PPARGC1A	3.29185	0.368817	-3.15792	8.39202e-07	1.42957e-05
PPARGC1B	1.49438	0.787692	-0.923846	2.59156e-05	0.000182267
RBM24	11.3432	2.45904	-2.20566	0.0238645	0.0489456
NUTF2	17.967	29.3618	0.708592	2.28287e-06	2.95794e-05
CTIF	5.34774	3.67975	-0.539324	0.00988043	0.0234691
RNF17	0.00600152	0.0234063	1.9635	0.0118492	0.0272959
RBPMS	3.4363	1.88169	-0.868826	0.0146335	0.0325822
RPL3	415.472	293.556	-0.501114	3.2799e-06	3.82926e-05
RPL3L	36.982	3.17942	-3.53999	0.00260853	0.00787805
ENDOU	43.0988	4.52133	-3.25283	1.71541e-05	0.000130907
TYW5	0.498714	0.723364	0.536509	0.00286652	0.00851943
EIF2B4	10.5124	6.71946	-0.645676	5.73524e-06	5.77739e-05
EEF1A2	230.004	38.8055	-2.56733	0.000384185	0.00162528
AAR2	11.6113	16.7982	0.532774	5.65715e-06	5.7689e-05
CMSS1	4.55017	7.4885	0.718756	0.000185106	0.000890241
ZNF106	30.9998	8.61642	-1.8471	6.37361e-05	0.000372057
PRIM1	2.2118	3.98729	0.850189	4.57097e-05	0.000288215
DDX47	0.145314	0.281238	0.952623	0.000314751	0.00138168
TEP1	2.38422	3.59962	0.594326	0.000108206	0.000578502
CPSF1	10.4019	15.1334	0.540888	0.000132202	0.000675192
RPL21	103.501	67.6469	-0.613552	1.95315e-05	0.000145048
DNMT1	6.21145	10.915	0.813309	4.68608e-05	0.000291579
AKAP1	18.0318	9.02319	-0.99883	1.09395e-06	1.71302e-05
PCF11	5.34342	3.64658	-0.551221	3.29572e-06	3.83417e-05
RALYL	0.0366454	0.00449741	-3.02647	0.000108033	0.000578502
TDRD3	3.62512	1.90152	-0.930876	1.21573e-08	1.25524e-06
SNRPB	111.848	193.113	0.787907	1.72436e-07	4.91095e-06
SNRPN	16.8133	6.57949	-1.35356	5.77941e-05	0.000345301
POLR2K	15.9071	24.6497	0.631895	4.60203e-06	5.01819e-05
ERN1	2.72758	1.82683	-0.578278	0.0107378	0.0252152
MRPL13	6.88637	10.3959	0.594206	0.00115301	0.00402705
MRPL46	2.60906	1.78059	-0.551175	0.00170331	0.00557753
RPL15	113.708	64.6188	-0.815304	9.48846e-08	3.44504e-06
TLR8	0.212666	0.693231	1.70475	0.00168655	0.00553361
TLR3	2.68388	1.48562	-0.853254	0.00111823	0.00393098
BRCA1	1.1699	2.36205	1.01365	1.39116e-05	0.000111851
SAP18	34.8276	23.8169	-0.548248	5.35532e-06	5.54678e-05
CELF2	3.11859	2.07895	-0.58504	0.00333171	0.00969912
TXNL4A	10.5191	6.97071	-0.593631	1.92861e-05	0.000143846
CPEB3	2.64054	0.71522	-1.88438	2.18423e-09	6.07017e-07
CPEB4	9.26962	3.83651	-1.27272	5.96403e-07	1.13248e-05
RPL34	120.461	81.6334	-0.561328	1.69305e-05	0.000129821
SECISBP2L	6.71725	3.21807	-1.06168	1.19391e-06	1.80949e-05
RPUSD4	10.4947	5.40778	-0.956546	1.42828e-05	0.000114263
DDX60	4.07329	14.5122	1.833	1.92869e-05	0.000143846
DDX60L	0.848929	3.55004	2.06412	6.358e-08	2.77286e-06
MAZ	11.3144	16.1188	0.510587	0.000185098	0.000890241
PABPC1L	0.550914	1.43252	1.37866	0.000371648	0.00158679
MEX3B	0.511901	0.954635	0.899086	0.0203419	0.0428633
MEX3D	5.88563	9.04804	0.620408	0.000396991	0.00166672
RPL39L	4.601	13.3972	1.54191	0.0154749	0.0342
RPSA	150.863	102.06	-0.563812	1.46529e-05	0.000116472
MRPS31	9.45607	6.59161	-0.520609	9.98726e-06	8.66087e-05
GEMIN2	2.36555	3.64622	0.624224	0.000901468	0.00333533
MRPS27	11.867	7.48117	-0.665626	2.39472e-07	6.08697e-06
USB1	4.52327	11.3471	1.32688	9.95594e-08	3.4997e-06
TERT	0.0166886	0.164637	3.30235	2.79153e-07	6.73746e-06
ZC3H6	0.887439	0.576522	-0.622274	0.000172618	0.000842439
DCAF13	4.28305	6.6654	0.638053	0.000123217	0.000637105
EIF4B	69.277	39.9586	-0.79387	2.92493e-07	6.80693e-06
MRPS36	13.8317	8.38839	-0.721513	3.84253e-06	4.36321e-05
EIF3L	51.7786	27.1749	-0.930081	5.13197e-07	1.02145e-05
POP1	1.88246	2.98265	0.663975	0.00253498	0.00769813
DZIP3	2.6527	1.13007	-1.23105	0.00189744	0.00612303
RPL29	304.456	182.699	-0.736766	3.30402e-08	1.98482e-06
POLR2H	9.99007	14.3937	0.526868	0.00258381	0.00781767
YBX3	95.2723	52.2129	-0.86765	0.000873787	0.00325114
TRIM21	11.5883	20.1274	0.796495	0.00152781	0.00509372
RPL22	58.1494	39.8431	-0.545433	1.73942e-06	2.37573e-05
RPS23	135.078	87.0657	-0.633616	4.02812e-07	8.59108e-06
RNASEH2A	8.85998	18.5864	1.06888	2.03698e-06	2.70289e-05
RBM12B	1.1283	1.59897	0.50299	0.000191551	0.000913433
ESRP2	19.1009	12.3924	-0.624191	0.00237094	0.00730746
PDE12	4.46986	2.46849	-0.856603	1.91628e-08	1.60983e-06
SRPK2	5.71914	9.20112	0.68601	2.87123e-05	0.000197647
LRRFIP2	8.30902	4.41621	-0.91187	4.3473e-07	9.0908e-06
EIF4E3	3.86922	1.60845	-1.26637	9.04696e-08	3.35856e-06
MAGOHB	1.73098	3.0846	0.833497	0.000266263	0.00121515
RPL37A	118.903	74.5584	-0.673343	3.07108e-06	3.63768e-05
EXO1	0.985757	3.15051	1.67628	6.4619e-08	2.77286e-06
DCP1A	5.05679	3.36236	-0.588747	3.30619e-07	7.38084e-06
NANOS1	0.387214	1.11595	1.52707	6.1433e-05	0.000362455
NANOS3	0.130192	0.316339	1.28083	4.03299e-05	0.000260894
PDCD4	56.4945	22.8163	-1.30805	1.28275e-07	4.0364e-06
MRPS25	6.55213	4.28559	-0.612471	2.59278e-05	0.000182267
IFIT1	4.76337	24.1436	2.34159	0.000114803	0.000604957
IFIT2	2.38348	12.3555	2.37402	2.76393e-05	0.000191849
IFIT5	4.64344	7.77959	0.744499	0.00203161	0.00646049
IFIT3	9.77344	53.8453	2.46188	2.87138e-05	0.000197647
NOVA1	0.299557	0.125229	-1.25826	0.00109504	0.00386341
NOVA2	0.183449	0.30019	0.710497	0.000180757	0.000876262
RPL8	646.117	1041.42	0.68869	0.00162388	0.00535995
EIF3K	79.3139	52.6035	-0.592413	1.52791e-06	2.17607e-05
LARP1B	2.46193	1.61117	-0.611677	8.31877e-05	0.000468232
BAZ2B	1.74411	1.20857	-0.52919	8.62297e-05	0.000481338
TST	32.4154	17.5997	-0.881124	6.57412e-06	6.33262e-05
RPS25	280.995	196.644	-0.514955	1.58304e-05	0.000123942
MARS2	4.37301	2.65928	-0.717588	1.56554e-05	0.000122873
HIST1H1B	0.103258	0.418982	2.02064	0.000164878	0.000812178
HIST1H2BL	0.129646	0.339756	1.38991	0.00365471	0.0104751
CSRP1	24.871	15.5434	-0.678162	2.22309e-05	0.000162143
TECR	47.2359	28.4285	-0.732545	8.14894e-07	1.4023e-05
MBOAT7	9.57035	13.5879	0.505675	0.000379968	0.00161369
PRAF2	6.14567	9.49614	0.62777	0.021793	0.0454284
LASP1	21.0369	36.1947	0.782859	6.66339e-06	6.39995e-05
PTDSS1	12.1667	18.3828	0.595416	7.63196e-06	7.06383e-05
MGST3	8.96855	6.14758	-0.544857	0.0176936	0.0382589
SLC16A3	7.61351	11.0716	0.540234	0.00300604	0.00885989
PFN1	224.552	444.166	0.984047	6.5179e-08	2.77286e-06
VDAC3	43.3577	23.8468	-0.862492	2.34851e-06	3.00755e-05
GSTP1	412.229	734.491	0.833299	0.00032295	0.00140769
SLC7A5	69.7614	145.336	1.05889	0.00223762	0.00696916
ABCD3	9.23319	5.04548	-0.87184	3.33848e-09	6.48843e-07
PPIB	82.1704	117.306	0.513589	0.000112007	0.000594593
APOBEC3B	4.25939	11.9869	1.49274	5.28267e-06	5.50614e-05
NUP155	3.52747	5.62062	0.672098	0.000127633	0.000655832
ENO1	342.915	652.999	0.929228	1.25468e-07	4.0364e-06
PPP2R2A	14.5378	7.659	-0.924581	5.53335e-07	1.08179e-05
CAST	43.4524	24.2778	-0.839795	2.6307e-06	3.30488e-05
COTL1	8.73432	21.3494	1.28943	6.62045e-07	1.21522e-05
CFL1	116.908	215.822	0.884473	5.65948e-08	2.77286e-06
SLC25A3	54.4216	38.3121	-0.50638	2.34816e-06	3.00755e-05
CSTB	1043.2	394.912	-1.40142	0.000355066	0.00153151
TAGLN2	238.93	464.134	0.957953	3.67272e-08	2.04689e-06
PRDX2	117.945	60.3955	-0.965605	2.5863e-07	6.42492e-06
BUB3	7.70222	11.6924	0.602226	7.7956e-07	1.37736e-05
CBX3	18.1482	36.6288	1.01315	6.77756e-10	6.07017e-07
SLC1A5	38.5896	60.6	0.651107	0.000949118	0.0034464
RAB10	119.77	80.7081	-0.569479	0.00265738	0.00799256
VDAC1	97.1451	68.6876	-0.500092	0.000537612	0.00216936
HPRT1	15.7318	25.784	0.71279	5.89454e-06	5.86614e-05
RCC2	37.4387	64.7349	0.790016	1.28372e-06	1.92792e-05
LGALS1	109.737	443.178	2.01384	2.04683e-07	5.46144e-06
ACAA2	9.10232	3.53118	-1.36609	0.000110796	0.00058951
VDAC2	48.8526	32.9809	-0.566803	1.04658e-06	1.68678e-05
LDHA	129.063	202.148	0.647339	0.000493148	0.00201037
YWHAZ	146.47	219.667	0.584709	0.00733483	0.0183817
MDH2	107.272	60.292	-0.831228	6.15201e-08	2.77286e-06
PSMA7	89.105	129.944	0.544315	3.38497e-06	3.91358e-05
ASNS	3.93453	6.14609	0.643476	0.0238654	0.0489456
CCT5	32.2741	52.577	0.704057	2.49485e-05	0.000177651
SERPINH1	12.1645	82.4411	2.76069	3.23927e-10	6.07017e-07
ALDOA	371.38	250.136	-0.570186	0.0175418	0.0380054
NCAPD2	10.2727	23.9436	1.22083	1.21919e-05	0.000102239
FSCN1	51.6551	193.314	1.90396	6.56984e-09	8.6827e-07
PGK1	86.6856	124.453	0.521736	0.0023471	0.00724759
MSN	59.8138	154.28	1.367	3.10743e-07	7.12982e-06
PRDX6	122.393	80.1434	-0.610869	2.72751e-05	0.000189814
PEBP1	176.643	95.9298	-0.880785	1.43958e-08	1.40046e-06
RANBP1	11.4041	18.5502	0.701879	0.000207562	0.000978296
DDOST	61.5844	88.1218	0.516933	2.46148e-05	0.000176033
PCBD1	21.7344	15.0715	-0.528151	4.18972e-05	0.000268275
ACSL3	16.3928	10.8243	-0.598796	3.8429e-06	4.36321e-05
CS	44.1273	24.7747	-0.832802	8.0291e-07	1.38908e-05
MCM6	8.51701	15.332	0.848128	0.000140161	0.000711353
MDH1	43.3205	22.6729	-0.934081	1.12624e-06	1.73108e-05
TPI1	209.748	317.478	0.598	0.00234542	0.00724759
CAP1	82.5699	130.742	0.663038	8.02008e-05	0.000454781
KPNA2	25.1128	53.6218	1.09439	3.15729e-07	7.19427e-06
SLC3A2	39.8094	73.279	0.880289	6.93905e-05	0.000402221
PGD	147.318	60.8558	-1.27547	7.5282e-06	7.04622e-05
ANXA1	998.393	344.473	-1.53522	2.1353e-05	0.000157013
CPNE1	22.1621	47.9905	1.11465	4.47623e-06	4.93066e-05
HSD17B4	16.2738	9.28015	-0.810328	4.59706e-08	2.4109e-06
CCT6A	52.8647	83.1453	0.653329	0.0163538	0.0357833
NASP	8.41591	12.5226	0.573346	0.00365552	0.0104751
ACAT1	15.9503	4.37121	-1.86748	2.88105e-07	6.79928e-06
BSG	106.615	163.294	0.615069	6.12896e-06	5.98565e-05
MCM3	19.7082	31.1092	0.658544	0.00278757	0.00832743
GDA	1.52533	0.795312	-0.939529	0.0102156	0.0241611
GOT2	69.8512	36.855	-0.922425	8.16393e-06	7.3503e-05
RPN1	58.4644	93.6387	0.679547	1.22131e-07	3.99525e-06
CORO1C	22.1538	32.6343	0.558833	0.000251671	0.00115649
PHGDH	17.8105	8.13222	-1.13101	1.69349e-05	0.000129821
PLS3	30.5023	45.3363	0.571749	0.00139639	0.00472229
DLD	23.2413	13.5382	-0.779657	7.32839e-06	6.8985e-05
ACLY	19.9868	30.9045	0.628766	0.000182965	0.000883946
MCM5	6.79421	13.8247	1.02487	1.05346e-05	9.01719e-05
PDIA6	38.5203	56.9033	0.562894	0.000939278	0.00342255
PDCD6IP	23.2341	15.6163	-0.573188	4.11943e-06	4.64526e-05
TUBB	144.833	291.615	1.00968	6.54611e-08	2.77286e-06
SMC4	3.85593	8.05628	1.06303	0.000116167	0.000610198
SEC23A	5.45747	8.18943	0.585531	0.00427211	0.011743
HLA-A	280.991	679.77	1.27452	4.63486e-06	5.03736e-05
HKDC1	0.0691296	0.651929	3.23734	0.000138524	0.00070421
MCM4	12.524	26.7017	1.09223	5.42892e-06	5.58807e-05
PCNA	51.4523	95.088	0.886026	0.000161132	0.000798169
SFXN3	3.62336	10.7237	1.56541	1.01151e-07	3.51791e-06
PDIA3	75.0731	117.225	0.642906	1.60483e-05	0.000124957
NNT	19.7166	6.43204	-1.61606	0.000637972	0.00251835

## Sheet: Table S3
Table S3. List of genes in WGCNA analytic modules
Genes	Module color
PDIA6	black
C1orf216	black
ABCC10	black
ATP6V1C1	black
PPP2R2A	black
AAK1	black
GRAMD1C	black
CUL7	black
HSPA4L	black
SLC19A1	black
MTHFD2	black
IDH3A	black
CEP290	black
DYNAP	black
TRPM2	black
FAM102A	black
SLC16A6	black
GPR39	black
NAPA	black
UPK1A	black
PUS3	black
GDPD3	black
EPB41L4A	black
PPP1CB	black
NLRP7	black
TENT4A	black
YWHAH	black
TMEM242	black
HSD17B6	black
CHAC1	black
TTLL3	black
ZNF668	black
TPRN	black
NDUFAF1	black
TMEM80	black
PRSS27	black
SDC3	black
TM7SF2	black
NAA16	black
INVS	black
LAPTM4B	black
CCND3	black
AARS2	black
ACP3	black
FMO2	black
HMGCS2	black
HYOU1	black
UBN1	black
PGAP6	black
CREB3	black
MLEC	black
FCHO2	black
TMEM251	black
VIRMA	black
STK26	black
MTHFR	black
LGR6	black
IL36A	black
DNASE1L3	black
PDZD4	black
CLCA4	black
COX15	black
CCDC6	black
HEXA	black
BRD1	black
LRATD1	black
ENGASE	black
RPS6KA1	black
CERS6	black
P4HA1	black
GAN	black
SLC5A6	black
GIPC2	black
GTF2E1	black
PRDM11	black
SNCA	black
KIAA2013	black
DNTTIP1	black
TNFAIP8L1	black
ALDH9A1	black
ANXA9	black
BICDL2	black
ZCCHC3	black
FAF2	black
CHL1	black
ETNK1	black
C5orf15	black
LRFN4	black
PGM3	black
RFFL	black
PTPDC1	black
CTNNAL1	black
SCIN	black
SMIM5	black
KIZ	black
ERBB3	black
SPAG16	black
HOXA1	black
PEA15	black
GPBP1	black
GNG10	black
SERPINB12	black
TYRO3	black
EYA3	black
TUBA1B	black
IGFBP3	black
SMAP1	black
GRIN2D	black
MICA	black
CUL3	black
TSNAX	black
CYP2C18	black
AHDC1	black
ZNF44	black
CDC5L	black
ELL	black
DNAJC14	black
DUSP1	black
MT1F	black
PPP2CB	black
ZNF273	black
ATG14	black
KIFBP	black
NPEPPS	black
NPLOC4	black
ZFP36	black
TMPRSS11B	black
SLC25A25	black
ZNF558	black
MAL	black
UMAD1	black
HJURP	black
ADGRL2	black
ENTPD6	black
SPRR3	black
CCDC14	black
WDR66	black
PNPLA4	black
CAST	black
GTF3C1	black
ZDHHC11B	black
SET	black
RNF26	black
MFSD6	black
KIF3B	black
XYLT2	black
USP39	black
CYP3A5	black
LRATD2	black
MOB3B	black
ZNF777	black
ESM1	black
VPS9D1	black
HES1	black
PCNX3	black
P2RY11	black
PRDM2	black
POFUT1	black
SCARB1	black
IMPDH2	black
TCEAL3	black
SIPA1L2	black
TSC22D4	black
ACOX3	black
ZNF623	black
ICAM5	black
ENDOU	black
CDS2	black
ABCD1	black
MOB4	black
FOSB	black
PLRG1	black
BHLHE40	black
MTREX	black
SEPTIN5	black
IL17RC	black
RHCG	black
TRIM65	black
FBRS	black
VASN	black
BSPRY	black
ZNF34	black
FOXL2	black
RELCH	black
MON1A	black
JMY	black
UPRT	black
USP14	black
PAQR4	black
SOCS4	black
ANO6	black
XRCC4	black
RAB29	black
IL13RA1	black
SPNS2	black
FAM117B	black
PDCD7	black
HSPA6	black
KLHDC8A	black
TYRP1	black
YTHDC2	black
RASAL1	black
SLC27A6	black
MXI1	black
LAMTOR3	black
VPS41	black
ZNF549	black
VAV2	black
TMUB2	black
C1RL	black
SERPINB1	black
LARP1	black
MICB	black
DUSP9	black
LARS1	black
DPP9	black
BAMBI	black
ILF2	black
TMPRSS11A	black
MCAM	black
FAM219B	black
RASGRP1	black
ABRAXAS2	black
BFAR	black
KDM1A	black
PITPNA	black
SLC16A7	black
SNX2	black
CMSS1	black
MYO6	black
C18orf25	black
TSEN2	black
KRT84	black
RASL11B	black
COPG1	black
OSTF1	black
DPY19L1	black
HPS3	black
IGF2BP1	black
MAML3	black
FAAP24	black
PFKFB3	black
CEACAM5	black
TPPP	black
MXRA7	black
B3GNT9	black
NUP155	black
RBM18	black
C5orf22	black
TTC9	black
MAP3K6	black
TMEM120B	black
CYB5R4	black
LIN7C	black
SPATS2L	black
GREM2	black
TMEM39A	black
DDX27	black
CEACAM6	black
PDE12	black
FOXL1	black
KRT78	black
CD70	black
SLC30A9	black
CPT2	black
PHF20L1	black
ULK1	black
XRRA1	black
HSF1	black
KRTAP13-2	black
MAPK3	black
ANKLE2	black
RASGEF1A	black
LCLAT1	black
PTK2	black
MOGS	black
CD2BP2	black
WWC3	black
SUPT7L	black
IER2	black
FAM111A	black
SMDT1	black
TENT5A	black
SLC9A3	black
TPST1	black
ARHGEF10L	black
SLC29A1	black
TXNRD1	black
ZNF823	black
DROSHA	black
QARS1	black
PELO	black
ILK	black
CAMSAP3	black
EFNA5	black
SLC6A1	black
PCTP	black
FAM161B	black
MEGF9	black
GMPS	black
CPPED1	black
RNF14	black
MMD	black
CAPN5	black
RAB25	black
FASTKD3	black
YTHDF3	black
CBR3	black
MAP3K2	black
LRRC14	black
KRT31	black
EMP1	black
BARX2	black
ARID4A	black
SEMA3F	black
HSPA1B	black
TP53INP2	black
KLHL22	black
RBAK	black
SH3GLB2	black
BAHCC1	black
WNT7B	black
TFPI2	black
PHC2	black
PIK3C2G	black
SLC25A23	black
HEBP2	black
CNPY3	black
ATP6V1C2	black
PLXNA3	black
SUCO	black
MAN2C1	black
C15orf48	black
VPS26B	black
LRG1	black
TCAIM	black
CCM2	black
ZBTB2	black
SLC26A6	black
MRFAP1	black
DCAF4	black
SEC61A1	black
TMEM200B	black
BMI1	black
PLXNB1	black
SERTAD4	black
LYN	black
PER2	black
SPOP	black
TMEM263	black
TMEM14B	black
CRYL1	black
SPINK9	black
YTHDC1	black
FANCF	black
KBTBD6	black
SLC38A3	black
ERMP1	black
STC2	black
MIOS	black
MUC3A	black
DDX19B	black
DUSP22	black
ZNF322	black
GANAB	black
IMPACT	black
SLAIN2	black
LSM1	black
HOXB9	black
TEC	black
PSMD9	black
PDIA3	black
ACP2	black
MAP2K7	black
SPP1	black
PAIP2B	black
NIBAN2	black
MPHOSPH8	black
TMEM64	black
TMSB4X	black
KXD1	black
IPO9	black
MPV17	black
MID2	black
CDH4	black
ANO8	black
CITED2	black
NAA40	black
ABHD5	black
SPINDOC	black
ZNF746	black
PRKCSH	black
RMND5A	black
SLC31A1	black
CELSR3	black
MGLL	black
MMP15	black
CEP97	black
PRR5L	black
ANXA1	black
H2AZ2	black
CYB561D1	black
DCT	black
PLEK2	black
RTF1	black
MED15	black
IQCA1	black
PPP4R4	black
THSD4	black
CNKSR3	black
LONP1	black
NEPRO	black
CDK19	black
MBNL3	black
CBR4	black
DOT1L	black
SF3B2	black
MTRR	black
HPGD	black
RAD1	black
TCHH	black
CYP20A1	black
FBXL5	black
WDCP	black
KRT3	black
AACS	black
CXCR2	black
SKAP2	black
YARS2	black
GATM	black
ARID3A	black
LEXM	black
TECR	black
SUSD1	black
TMEM44	black
SMURF2	black
SHANK2	black
RBM48	black
CAPN14	black
SAMD5	black
RAB27B	black
IKBIP	black
ZNF318	black
ULK3	black
CCDC88A	black
SOX6	black
TBC1D31	black
RDH13	black
PPARG	black
SLC39A1	black
BMP1	black
TSC1	black
SKA2	black
RAB32	black
BCAM	black
NME7	black
MORF4L1	black
PPM1L	black
MSANTD4	black
KRT76	black
MOB3C	black
RSPRY1	black
RALGDS	black
ZNF836	black
MYZAP	black
SCRN3	black
PNPLA6	black
PRR11	black
PFAS	black
NBEAL2	black
NCOA1	black
SEPTIN9	black
MKNK2	black
FAM107A	black
DCAF10	black
SH3GL3	black
GTDC1	black
TRIP10	black
RAC2	black
APPL2	black
MTCH1	black
CCDC68	black
ACKR3	black
ZNF649	black
TRIM16L	black
C15orf62	black
B4GAT1	black
PADI3	black
SPINT1	black
BAG2	black
UBE2E1	black
ARHGEF26	black
LZTR1	black
EPS8L1	black
PDGFA	black
ETF1	black
LRRFIP2	black
MPG	black
VPS4B	black
DRAM1	black
HS2ST1	black
CPSF1	black
INSIG1	black
DGKG	black
EFS	black
TMEM45B	black
CGNL1	black
POF1B	black
KLF6	black
ZSCAN25	black
CLIP1	black
KRT36	black
ZNF431	black
CHP1	black
QSOX2	black
UBL3	black
TMEM132A	black
ADA	black
DDX20	black
NRIP3	black
LASP1	black
TRIM44	black
ASNSD1	black
FUCA2	black
PTTG1IP	black
ZNF681	black
AC005041.1	black
MEST	black
MBOAT7	black
GBP6	black
PEX7	black
ARMC7	black
ZSCAN12	black
OSGIN2	black
RAPGEFL1	black
SGK1	black
ZSWIM1	black
POMT2	black
CAB39L	black
MYBL1	black
MUS81	black
TXNDC12	black
CYB561A3	black
PHACTR4	black
RRAGD	black
SLC39A7	black
FKRP	black
TUBG2	black
OGFOD3	black
SLC13A4	black
MUC15	black
BLNK	black
RNF141	black
BOLA2-SMG1P6	black
TMEM53	black
ZNF394	black
ANKRD35	black
ALDH4A1	black
TJAP1	black
ARFGAP1	black
MUC21	black
STARD3NL	black
YPEL3	black
USP28	black
SDF4	black
COQ10B	black
CCDC90B	black
SLC25A36	black
GABARAPL2	black
BRD4	black
SH3BGRL2	black
SLC44A2	black
DVL2	black
DUSP5	black
NFS1	black
TERF2IP	black
DHDDS	black
ZNF526	black
HSP90B1	black
TOB1	black
R3HDM2	black
SERPINB6	black
ARMH3	black
OSMR	black
FOS	black
NEK9	black
ZBTB5	black
LTA4H	black
CTTNBP2	black
ZNF654	black
DCAF7	black
APLP2	black
PADI1	black
SEMA4A	black
ZBTB7A	black
NAXD	black
CCZ1B	black
AARS1	black
TMPRSS4	black
CDK18	black
ANKRD49	black
TMOD3	black
PYCR1	black
LACTB2	black
ANXA4	black
GATA6	black
FGFR4	black
HENMT1	black
PKNOX1	black
MAGI1	black
SLC35B2	black
FUT2	black
SNRNP48	black
SND1	black
ENO2	black
ABR	black
NFYC	black
METTL7A	black
FSCN1	black
GZF1	black
BICD1	black
NFE2L2	black
SMIM10L2A	black
PBX3	black
GPR37	black
SCAF1	black
DDOST	black
EPN1	black
LRRK2	black
POGLUT2	black
PEBP1	black
LRP12	black
MIDN	black
NEURL4	black
C16orf74	black
ATP13A4	black
ATP2C1	black
NCSTN	black
SLC16A9	black
EXT1	black
ZFP41	black
PPT1	black
PGS1	black
HOXC4	black
TACSTD2	black
TENM3	black
BCAN	black
RETREG2	black
LTO1	black
FADS1	black
SMG7	black
TPRG1	black
CERS5	black
GPR180	black
PTGR1	black
DPY19L4	black
TRIQK	black
PLEKHA6	black
MAGEA4	black
CFAP20	black
PDCD4	black
IKZF2	black
PARP6	black
GRPEL2	black
PDIA4	black
TMPRSS11E	black
ARC	black
FRAS1	black
MLH3	black
ACOX1	black
C2CD2L	black
PIGN	black
SPTBN5	black
UAP1L1	black
PLA2G12A	black
SMAGP	black
DHRS2	black
ROR1	black
MYO10	black
KRT13	black
CD177	black
BEX4	black
ANXA5	black
TIAM1	black
LEPROT	black
TGFBR3	black
DBI	black
PELI1	black
APMAP	black
RALGPS2	black
SMYD4	black
FUT6	black
KLHL5	black
FBXL2	black
SMG5	black
XPA	black
RNF121	black
ITPK1	black
AASS	black
SNX24	black
BRD9	black
GPAM	black
RASD2	black
RAI14	black
LPAR6	black
ALDH1A1	black
GIT1	black
SLC25A24	black
ACOT9	black
IRX1	black
TAF8	black
PLXNA2	black
DDI2	black
AGGF1	black
OS9	black
NEU1	black
DHRS11	black
KLF4	black
DIS3L2	black
LCMT2	black
FBXO17	black
MAP2K3	black
RC3H1	black
SLC35C2	black
PCGF6	black
DYNLT3	black
YIPF3	black
TMLHE	black
ZNF800	black
MAFF	black
COL22A1	black
DNAJC6	black
TLR2	black
STX19	black
ZNF251	black
GNA12	black
ALDH1A3	black
IDH1	black
GCNT1	black
SLC20A1	black
BCKDK	black
NDUFV3	black
TMEM237	black
MSANTD3	black
LAMB4	black
WDR5B	black
OSBPL9	black
FKTN	black
OTOP3	black
GGA1	black
MGAT5B	black
NET1	black
NXN	black
DNAJC10	black
DENND1A	black
ATP6V1B2	black
CALM3	black
CCDC82	black
CYP2J2	black
APEH	black
DENND2D	black
CLN8	black
GSTA4	black
ABCD3	black
FBXO5	black
LNX1	black
TCP11L1	black
PAIP1	black
ZFP42	black
ANKRD12	black
WIF1	black
ZNF281	black
HARS1	black
CHD3	black
FOXM1	black
STXBP1	black
KAZN	black
TBP	black
CADM4	black
CIP2A	black
ACAA1	black
EWSR1	black
ARPIN	black
SRSF8	black
KRT85	black
SUMF2	black
DBF4	black
EDAR	black
C11orf71	black
CLCN3	black
ZNF320	black
STIP1	black
PTPN23	black
MAB21L4	black
DCPS	black
GTSE1	black
DDAH2	black
MINPP1	black
VLDLR	black
HS1BP3	black
TBL1X	black
TMEM62	black
KRT24	black
LHX5	black
DNAH5	black
SPTBN2	black
CYP2S1	black
AADACL2	black
SRRM2	black
TMEM50A	black
WDR24	black
SLC19A2	black
TCF3	black
AADAC	black
NIPA2	black
ELOVL6	black
ALOX12	black
PMEL	black
SLC38A10	black
ZNF22	black
GNAL	black
IGF2BP3	black
MPP7	black
GALNT12	black
LEPROTL1	black
MYO9B	black
CDR2	black
GLG1	black
TAF5L	black
CRNN	black
TXNL1	black
FADS6	black
SMIM14	black
KRT4	black
KIF3C	black
DLG1	black
CCZ1	black
DDX6	black
MTMR9	black
MBD2	black
FBXW7	black
SOAT1	black
USP6NL	black
B4GALNT1	black
IK	black
CLPTM1L	black
ATP6V0A4	black
TAF1A	black
ANKRD37	black
ZDHHC3	black
ARL6IP6	black
BAG3	black
DDRGK1	black
SEC22C	black
IDE	black
BICDL1	black
PDLIM7	black
ALG3	black
SMIM10L1	black
PRKCH	black
RRAS	black
VDAC2	black
NDUFAF4	black
DSG2	black
CENPL	black
LYPD1	black
SNX27	black
UTP23	black
CMPK1	black
TTL	black
AKT1S1	black
CDC16	black
SEL1L3	black
DCTN2	black
SLC25A44	black
STX1A	black
GFM1	black
TRIO	black
ARHGAP20	black
ANO10	black
CEACAM7	black
LRP10	black
NAGK	black
SMPD2	black
HSPA5	black
FUT3	black
YY1AP1	black
RAB4A	black
SUMO3	black
C3orf38	black
HNRNPUL2	black
CRABP1	black
SPAG17	black
MAP2K2	black
CCDC127	black
PIGS	black
EXOC4	black
AIF1L	black
CNGA1	black
NACA	black
ZC3H3	black
FNDC3B	black
RBM15B	black
ACVR1C	black
KTI12	black
CAPN6	black
EPS15L1	black
TGM3	black
JMJD7-PLA2G4B	black
RANBP9	black
SF3A3	black
PIK3C2B	black
TRAM2	black
SNX13	black
AKTIP	black
APLF	black
THOC5	black
TCP11L2	black
EOLA1	black
CA9	black
RSRC1	black
ANAPC2	black
CENPO	black
MPHOSPH9	black
POLR3B	black
DEGS2	black
SLC25A37	black
EXPH5	black
PIAS3	black
SHMT1	black
EPHA2	black
PRKAA1	black
PDLIM2	black
TOMM34	black
F8A1	black
ZNF662	black
TANGO2	black
RAB5A	black
DTWD2	black
JUN	black
TCHHL1	black
MED31	blue
DNAJC13	blue
MRPL23	blue
PRRC2B	blue
UBXN1	blue
NEDD8	blue
TXN2	blue
FAM174C	blue
PIKFYVE	blue
SOCS5	blue
RANBP6	blue
CSNK2B	blue
SCAF8	blue
SPIN1	blue
ZC3H8	blue
ZBTB48	blue
NDUFAF2	blue
MICOS10	blue
STXBP2	blue
COMMD7	blue
COX4I1	blue
TSR2	blue
RRP9	blue
FBXO44	blue
GTF2I	blue
RNF5	blue
MPV17L2	blue
NUBP2	blue
APAF1	blue
EEF1D	blue
SS18L2	blue
RNF6	blue
TMEM256	blue
DLG5	blue
INO80E	blue
LSM6	blue
NBDY	blue
TMEM101	blue
SLC25A28	blue
ARFGEF2	blue
RPL13A	blue
HDAC10	blue
POLD2	blue
ERH	blue
UQCRQ	blue
INO80D	blue
TANC1	blue
LSM5	blue
GPATCH8	blue
EML4	blue
STX8	blue
LPAR2	blue
RPL38	blue
MYH9	blue
BRWD3	blue
HELZ	blue
TIMM13	blue
TSSC4	blue
ATPAF2	blue
RPL8	blue
CDK2AP2	blue
UFC1	blue
RAD51C	blue
TCF20	blue
BEGAIN	blue
SNRPF	blue
RPS24	blue
LRIG3	blue
RPL28	blue
CZIB	blue
GTF3A	blue
ADAM10	blue
NSA2	blue
PMF1	blue
STK24	blue
PURA	blue
MVK	blue
NAT14	blue
GRPEL1	blue
RFNG	blue
POLL	blue
SYF2	blue
KIF2A	blue
TMEM126A	blue
SARS2	blue
ATF4	blue
MICOS13	blue
FIS1	blue
COX19	blue
CHML	blue
RSBN1L	blue
ARHGEF12	blue
RRP7A	blue
RNF111	blue
SEC16A	blue
EXOSC2	blue
ADAP1	blue
RPS13	blue
TMEM147	blue
TOPORS	blue
TFPT	blue
KANSL1	blue
CHCHD1	blue
ATP5MD	blue
QPCTL	blue
KDM4A	blue
RPL36A	blue
RAB4B	blue
NDUFA4	blue
DSTYK	blue
BEX5	blue
INO80B	blue
CHD6	blue
ATP5PO	blue
CLASRP	blue
MBTPS1	blue
B3GALNT2	blue
EIF3L	blue
FAH	blue
CCS	blue
CYC1	blue
PSMA5	blue
CCDC61	blue
COPRS	blue
CEP295	blue
PBRM1	blue
NDUFS6	blue
LRBA	blue
JTB	blue
RPP25L	blue
HAUS7	blue
TRRAP	blue
NME3	blue
TEX30	blue
PNKP	blue
RRBP1	blue
SNRPD2	blue
SBNO1	blue
PTMS	blue
DECR1	blue
SSBP4	blue
SFT2D1	blue
DHX15	blue
GTF3C6	blue
KRIT1	blue
ISY1	blue
CCNK	blue
TRIOBP	blue
TRIP12	blue
DOCK1	blue
PRKCI	blue
NDUFAF6	blue
NDUFC2	blue
ZFAND2B	blue
COPE	blue
PRR5	blue
LYRM4	blue
DPM2	blue
DUSP16	blue
MYCBP2	blue
USP53	blue
KIAA0556	blue
TSPO	blue
CAPNS1	blue
AMOTL1	blue
COPZ1	blue
INKA1	blue
SMIM4	blue
ABCD4	blue
NPW	blue
FRK	blue
MRPL36	blue
EXOC7	blue
EMC7	blue
SLC39A4	blue
RREB1	blue
PSMA4	blue
EDC4	blue
NOXA1	blue
TMEM199	blue
ATRN	blue
DDX49	blue
NDUFC1	blue
TBK1	blue
PXMP2	blue
IFT27	blue
TPRA1	blue
TCEA2	blue
PHB2	blue
RPLP0	blue
BLVRB	blue
SVBP	blue
PIK3C2A	blue
C12orf73	blue
ARL16	blue
SRGAP1	blue
NELFE	blue
SHB	blue
PRDX1	blue
DHRS4L2	blue
INTS11	blue
WASF2	blue
ZNF776	blue
SMAD7	blue
SPAG7	blue
PSMA1	blue
CRADD	blue
GXYLT1	blue
CTU2	blue
SLC25A29	blue
NTPCR	blue
RTN4IP1	blue
SEMA5A	blue
HTT	blue
MIF	blue
QTRT1	blue
MAFK	blue
PUM1	blue
EEF2KMT	blue
EPHA4	blue
TAF1	blue
RPL11	blue
MRPL28	blue
VRK3	blue
PRDX5	blue
MAD1L1	blue
PRSS36	blue
NDUFS8	blue
PIN1	blue
ZNF511	blue
PRR12	blue
NOC4L	blue
PSD	blue
PRR14L	blue
ANKIB1	blue
VKORC1	blue
SERINC5	blue
MBNL1	blue
RPL24	blue
UQCR10	blue
HEXD	blue
HSD17B8	blue
ARID1B	blue
CARM1	blue
KDM5C	blue
PAN3	blue
RNF7	blue
USP32	blue
SNF8	blue
N4BP2	blue
USP37	blue
NDUFA8	blue
RBMX2	blue
GTF2A2	blue
RPL23	blue
NSD1	blue
EPS15	blue
PPA2	blue
COX16	blue
NDUFA12	blue
MBD3	blue
OAZ1	blue
EIF2AK4	blue
NCOA4	blue
RPL37A	blue
ATP5ME	blue
ABHD12	blue
MRPS14	blue
TRIM33	blue
ACAP2	blue
EIF2B3	blue
TBCB	blue
MZT2A	blue
MRPL20	blue
TUSC2	blue
ADRA2C	blue
USE1	blue
EVA1B	blue
TMEM134	blue
SEC61B	blue
ECI1	blue
UQCRH	blue
PAXX	blue
FBH1	blue
ZFX	blue
KPTN	blue
RAB5IF	blue
MAN1A1	blue
UQCC3	blue
RFT1	blue
PSME2	blue
PCDHGC3	blue
RPS6KA3	blue
MRPL37	blue
DECR2	blue
NBL1	blue
RAB3GAP2	blue
TANC2	blue
WASHC3	blue
FOXJ3	blue
ATP5F1D	blue
CMC2	blue
PTPRE	blue
COPA	blue
PAFAH1B3	blue
CTCF	blue
PRDX4	blue
MYO9A	blue
PHPT1	blue
TMED3	blue
SURF2	blue
OTUD4	blue
DYNC1LI2	blue
MGA	blue
NDUFA9	blue
KLF13	blue
ERN1	blue
ELOC	blue
TMEM234	blue
CYCS	blue
SMIM29	blue
GATB	blue
SNAPC4	blue
ATP5MC1	blue
ZNF81	blue
GAPVD1	blue
KHNYN	blue
CUEDC2	blue
MRPS5	blue
MAN2A1	blue
AP2S1	blue
NOP10	blue
CBY1	blue
ZFP36L1	blue
HMG20A	blue
TMA16	blue
IDH3B	blue
BANF1	blue
NDUFA2	blue
DHRS3	blue
BIRC6	blue
TRMO	blue
USP3	blue
STARD10	blue
SMIM26	blue
PRRC2C	blue
SMIM19	blue
SNRNP200	blue
RIF1	blue
RO60	blue
SIRT6	blue
METTL27	blue
TRAPPC2L	blue
RASAL2	blue
HERC3	blue
GIGYF2	blue
RPP21	blue
RPL23A	blue
FAAP20	blue
MYSM1	blue
SNRPD3	blue
DUS3L	blue
IPO7	blue
SUGT1	blue
DDIT3	blue
ZNF524	blue
ACVR1B	blue
TRAPPC1	blue
KLF3	blue
CCDC57	blue
GLI4	blue
SDHAF2	blue
C12orf54	blue
IQCC	blue
RPS28	blue
RICTOR	blue
RP2	blue
ROMO1	blue
BECN1	blue
CDADC1	blue
THRAP3	blue
RB1	blue
SETD7	blue
KMT2E	blue
HIGD2A	blue
EEF1E1	blue
NFAT5	blue
LYRM1	blue
SLC2A4RG	blue
BTBD9	blue
CINP	blue
EMC9	blue
TCIRG1	blue
NEK8	blue
VGLL4	blue
SPTAN1	blue
BAZ2B	blue
RAB13	blue
IGF1R	blue
PHACTR2	blue
LUZP1	blue
APOOL	blue
TASOR2	blue
PCSK1N	blue
RHBDD2	blue
CACTIN	blue
TYSND1	blue
SMIM7	blue
COX14	blue
HELB	blue
ADPRM	blue
MFSD5	blue
SNRNP25	blue
NOTCH2	blue
MNT	blue
LMAN2	blue
MRPL15	blue
RELL1	blue
SWI5	blue
NUP153	blue
ATAD2B	blue
VPS13C	blue
KLC1	blue
PRPF31	blue
MAGOHB	blue
ZFYVE9	blue
NDUFAF5	blue
AP1S1	blue
MGST3	blue
HSD17B10	blue
PSMC3	blue
FAM76B	blue
ACACA	blue
PHLPP2	blue
TBRG4	blue
TP53I13	blue
HIPK3	blue
MCTS1	blue
SELENOH	blue
DDX51	blue
ZNF407	blue
BACH1	blue
OSBP	blue
SNX30	blue
WASHC4	blue
TIGD1	blue
WDR83	blue
NCBP2AS2	blue
RPL14	blue
RPL27	blue
POLR2K	blue
ARMC5	blue
WDR83OS	blue
MRPL22	blue
CASP8AP2	blue
EIF2S2	blue
RPS15	blue
RUVBL2	blue
RPLP2	blue
KAT6B	blue
SLC50A1	blue
ALKBH7	blue
ABAT	blue
EP400	blue
TNFAIP3	blue
WDR46	blue
ELP6	blue
OCRL	blue
SIVA1	blue
THG1L	blue
RANBP10	blue
RPL18A	blue
MRPS12	blue
ATP5F1E	blue
CHCHD6	blue
VPS72	blue
CNPY2	blue
STK32C	blue
ZNF37A	blue
CCDC159	blue
ATXN1	blue
IFI27L1	blue
RALGAPA1	blue
SYNE2	blue
FAM160A1	blue
TTC37	blue
FAM207A	blue
LIG4	blue
LDLR	blue
CCDC124	blue
DTNBP1	blue
AHCYL1	blue
TRIP11	blue
SPTLC1	blue
GCAT	blue
SFXN4	blue
RPSA	blue
CRIPT	blue
SEM1	blue
USP47	blue
HMGCS1	blue
MTHFS	blue
AC093323.1	blue
C12orf43	blue
VPS13A	blue
DNPH1	blue
ATF7IP	blue
UROD	blue
GPRASP2	blue
RPL10	blue
RPL19	blue
USP9X	blue
FBF1	blue
B9D2	blue
PHC3	blue
IREB2	blue
RPL3	blue
LTN1	blue
SMAD1	blue
ETV3	blue
SETD2	blue
LYPLAL1	blue
TMA7	blue
ARID2	blue
MRPL35	blue
ZBTB8OS	blue
MRPS11	blue
RPL12	blue
SGF29	blue
SPATC1L	blue
PJA2	blue
EIF4G3	blue
KDM7A	blue
NUDT1	blue
PCYT2	blue
APPBP2	blue
RP9	blue
RPS9	blue
DUS1L	blue
ASH1L	blue
AK2	blue
EXOSC4	blue
M6PR	blue
IZUMO4	blue
RPL32	blue
TEX264	blue
RPL5	blue
DMAC1	blue
ZSWIM4	blue
C12orf10	blue
RPL39	blue
PNKD	blue
QTRT2	blue
RHOT2	blue
CPSF4	blue
BCS1L	blue
UBL5	blue
ATP5PF	blue
TMBIM4	blue
REL	blue
LSM3	blue
BRK1	blue
CD59	blue
PTRH2	blue
STAG2	blue
OXLD1	blue
MTFP1	blue
MTERF3	blue
WDR18	blue
MFSD3	blue
EGLN2	blue
MECR	blue
BPTF	blue
IPO4	blue
PRMT1	blue
REEP6	blue
PUS1	blue
MISP3	blue
TRPM7	blue
TOMM7	blue
NDUFB11	blue
S100A13	blue
IFT43	blue
HES4	blue
CHCHD5	blue
RAB24	blue
NDUFA1	blue
UBALD2	blue
MSX1	blue
PHB	blue
TMEM160	blue
ADCY9	blue
MYL5	blue
MOCS2	blue
SUCLG1	blue
SPRED2	blue
THAP2	blue
ZMYND11	blue
EPG5	blue
TSTD2	blue
HIVEP2	blue
NEK7	blue
DENND6B	blue
CTTNBP2NL	blue
ZNF107	blue
TMUB1	blue
NDUFAF8	blue
MANF	blue
NDUFA6	blue
TMX2	blue
AFF1	blue
ZHX1	blue
COPS9	blue
XRN1	blue
COX6A1	blue
MRPS18B	blue
MRPL46	blue
RPS5	blue
COA8	blue
TMCO3	blue
TMEM205	blue
PCED1A	blue
CHMP2A	blue
TAOK3	blue
DNAL4	blue
UBE2J2	blue
POMZP3	blue
POP5	blue
SNX29	blue
C18orf21	blue
ZBTB21	blue
SWAP70	blue
TYW1	blue
TMEM238	blue
RPL35	blue
CCDC134	blue
NIBAN1	blue
RPL22	blue
IAH1	blue
CIB1	blue
USP24	blue
TSFM	blue
THAP3	blue
ADAT3	blue
ASNS	blue
CTU1	blue
OSBPL11	blue
CTR9	blue
ARL3	blue
SEC61G	blue
FRG1	blue
GPAA1	blue
LIMK1	blue
CENPW	blue
TRADD	blue
COPS6	blue
WIPI2	blue
KAZALD1	blue
TMF1	blue
BCAP29	blue
COX6B1	blue
RPL21	blue
MTRES1	blue
SMAD5	blue
BRI3	blue
INTS2	blue
IER3IP1	blue
GATAD2B	blue
ZRANB1	blue
SLC12A6	blue
GON4L	blue
NDUFB2	blue
BLVRA	blue
SETD4	blue
CIAO2B	blue
POLR2I	blue
TPR	blue
SELENOO	blue
POP7	blue
ZBTB43	blue
LAMTOR2	blue
B3GALT6	blue
TOMM40	blue
TAF11	blue
PRR7	blue
SIRT5	blue
SETX	blue
RUFY2	blue
FIBP	blue
HMG20B	blue
FAU	blue
KLF10	blue
TNPO1	blue
PSENEN	blue
RNASEH2C	blue
GBF1	blue
TCAF1	blue
SEC11A	blue
TOP1	blue
LATS1	blue
PPIH	blue
MALSU1	blue
PARK7	blue
RPS25	blue
NDUFB6	blue
TBC1D14	blue
SOS1	blue
ARMC10	blue
AP002990.1	blue
CD320	blue
MRPL52	blue
ACBD6	blue
ANKRD50	blue
RHOC	blue
CDK5RAP3	blue
RACK1	blue
CST3	blue
KDM5A	blue
TXNDC5	blue
ADCY3	blue
RPS29	blue
MCRIP1	blue
SURF1	blue
SSNA1	blue
ILVBL	blue
HSD3B7	blue
BCL7C	blue
UXT	blue
EXOSC1	blue
MKKS	blue
SNAP23	blue
URB2	blue
ZNF581	blue
C7orf50	blue
SELENOS	blue
MACF1	blue
ADRM1	blue
ZP3	blue
OST4	blue
CARD19	blue
TMEM184C	blue
PSMB3	blue
SMIM12	blue
AEBP2	blue
NAXE	blue
ZNF699	blue
ERP29	blue
NXT1	blue
C1orf35	blue
ZNF384	blue
MOB1A	blue
AP4B1	blue
LARP4	blue
HEATR5B	blue
SNRPB2	blue
RPL7A	blue
IRX2	blue
DUSP23	blue
SLC25A10	blue
GSTZ1	blue
LPP	blue
RPS26	blue
MRM3	blue
MOB2	blue
ADAM17	blue
GEMIN2	blue
EXOSC5	blue
PMPCA	blue
SSR4	blue
C12orf57	blue
GNPTG	blue
ATR	blue
VPS13D	blue
HBP1	blue
DYNLT1	blue
EVI5	blue
EFR3A	blue
IL1RAP	blue
SPG11	blue
BUD31	blue
MRPS18C	blue
TNFRSF18	blue
SMG1	blue
NDUFA13	blue
USF3	blue
ZFYVE19	blue
MRPL43	blue
ZNF217	blue
EDEM1	blue
ZCCHC17	blue
EHBP1	blue
SMCR8	blue
LARP1B	blue
ASAP1	blue
RBCK1	blue
PSMD13	blue
LRRC45	blue
MRPL2	blue
SUPV3L1	blue
WDR47	blue
TMEM219	blue
TJP1	blue
PGLS	blue
RPLP1	blue
UBR1	blue
BMP2K	blue
PSMB4	blue
C1orf122	blue
UQCR11	blue
NUDT8	blue
CANX	blue
SIPA1L3	blue
NR2C2AP	blue
FLAD1	blue
ATP6V0B	blue
NDUFS3	blue
GOLGB1	blue
SLC4A7	blue
EBP	blue
HDAC8	blue
NSMCE1	blue
KIF5B	blue
SLC2A8	blue
CCDC24	blue
PLEKHF1	blue
SELENOM	blue
NANS	blue
C15orf40	blue
PCF11	blue
COX5B	blue
RPL6	blue
PPP1R15B	blue
TRIM37	blue
PIGU	blue
TIMM8B	blue
RNF31	blue
C1orf56	blue
PTPRF	blue
SPTBN1	blue
KBTBD4	blue
SLC22A18	blue
FASTK	blue
ZFAND2A	blue
MAP3K1	blue
MRPL27	blue
C16orf91	blue
TMSB10	blue
VPS13B	blue
MAP4K5	blue
EIF4G2	blue
RPS19	blue
MRPS15	blue
FTO	blue
MAML1	blue
CISD1	blue
PFDN1	blue
PTPN14	blue
TFB1M	blue
RPUSD1	blue
CUTA	blue
DPCD	blue
AKAP11	blue
LRR1	blue
SLMAP	blue
HEATR6	blue
SMG8	blue
MDN1	blue
ZNF148	blue
PRMT7	blue
BTAF1	blue
MED23	blue
HSPB11	blue
EFCAB14	blue
ATP5MPL	blue
CDC34	blue
CTNND1	blue
TUT4	blue
TNKS2	blue
ANKS3	blue
DENND4C	blue
FAN1	blue
FAM104B	blue
IFTAP	blue
PMM1	blue
CACYBP	blue
SP3	blue
ORAI1	blue
EIF4E2	blue
CRYBG3	blue
MIEN1	blue
TNNI3	blue
PIN4	blue
MFAP3	blue
TIMM23	blue
KMT5C	blue
NME1	blue
DOHH	blue
DGKH	blue
SLC24A1	blue
GET3	blue
PPCDC	blue
ELP5	blue
TTC1	blue
MRPL54	blue
FARP2	blue
AAMDC	blue
TRIAP1	blue
MGMT	blue
SPPL2B	blue
BDP1	blue
RPS14	blue
PINX1	blue
GADD45GIP1	blue
CHD8	blue
ZMIZ1	blue
BOLA3	blue
LGR4	blue
KIF13A	blue
SPAG9	blue
MRPL57	blue
PUSL1	blue
AGO1	blue
POLE4	blue
MZT2B	blue
UBFD1	blue
TAF1D	blue
RPUSD3	blue
HIPK2	blue
MZF1	blue
PEMT	blue
SLIRP	blue
TNRC6B	blue
KIAA1671	blue
UROS	blue
ARPC3	blue
S100A6	blue
POC1A	blue
MRPL55	blue
NOSIP	blue
RAB11FIP2	blue
MVB12A	blue
HMGN3	blue
NUDC	blue
CENPT	blue
TTC17	blue
PPDPF	blue
MEA1	blue
ZNF644	blue
C2orf76	blue
FNDC10	blue
NDUFB4	blue
SPA17	blue
ATP5MG	blue
RPS27L	blue
SNCG	blue
ELOB	blue
POMP	blue
TBC1D5	blue
FKBP1A	blue
U2AF1L4	blue
ALKBH2	blue
MCRIP2	blue
RASA1	blue
PET100	blue
COMMD5	blue
RPL37	blue
TRAPPC2	blue
NOMO2	blue
MRPS17	blue
PDZD11	blue
NFU1	blue
HCFC1R1	blue
ANTKMT	blue
GOLGA4	blue
NTHL1	blue
UHRF1BP1	blue
FAM200A	blue
BNIP1	blue
FRMD4B	blue
WWC2	blue
NEK4	blue
TMEM60	blue
RNF215	blue
MRPL38	blue
NR2F6	blue
ANKRD13C	blue
PNPO	blue
TRIR	blue
NENF	blue
EMSY	blue
ZNF814	blue
AK6	blue
MRPL51	blue
MIB1	blue
ILKAP	blue
FER	blue
TAZ	blue
CUX1	blue
TRPT1	blue
NHP2	blue
TRAF6	blue
AMBRA1	blue
DGUOK	blue
TIMM17B	blue
ZNF691	blue
EP300	blue
CHD1	blue
CPNE3	blue
ARHGAP5	blue
JADE2	blue
EDF1	blue
ADGRV1	blue
RANBP1	blue
ODF3B	blue
TMEM203	blue
ISCA2	blue
NDUFB8	blue
TRAPPC3	blue
POLDIP2	blue
IRS1	blue
NEIL2	blue
SUPT3H	blue
RABEPK	blue
GPR137	blue
C19orf48	blue
SNUPN	blue
ATOX1	blue
TBCD	blue
UBE3C	blue
KMT2C	blue
EAPP	blue
MRTO4	blue
DYRK2	blue
TAF10	blue
MRPS6	blue
SAC3D1	blue
CYB5D2	blue
CFAP97	blue
REST	blue
ABL1	blue
DNAJC3	blue
ANKRD17	blue
TMED9	blue
RDX	blue
RPL4	blue
PSMB6	blue
SERF2	blue
ELOF1	blue
NDUFB10	blue
CKS2	blue
TMEM42	blue
RFXANK	blue
HSCB	blue
CKLF	blue
NFATC3	blue
POLR2J	blue
PRKRIP1	blue
[truncated: 11,265 more rows]

## Sheet: Table S4
Table S4. List of Hub RBPs
node_name	MCC
HSP90B1	486
HSPA5	481
PDIA6	349
ITGB1	300
ITGA3	277
PDIA3	271
ITGA5	267
ITGA6	266
APP	261
PXN	255
LGALS1	207
CAV1	181
ENO1	152
ANXA5	133
AGRN	127
SERPINH1	126
ACTN1	125
APLP2	120
PRSS23	120
MAPK3	112
PRDX2	78
DDOST	62
PGK1	60
PDIA4	56
ANXA1	50
CFL1	41
MCAM	30
PFKM	28
PGD	26
ENO2	25
PPARG	20
RAB5A	17
PEBP1	14
CSPG4	13
VDAC2	13
PSMD2	9
HSPA1B	8
TXNL1	8
MOGS	7
ACAA1	7
OCLN	6
FSCN1	6
LEPR	6
CYP19A1	6
GMPS	5
IMPDH2	5
CAST	5
ECHS1	5
YWHAH	5
YKT6	5
LASP1	5
ABCD1	4
TGFBR1	4
HJURP	4
HIBCH	4
CTSC	4
FBXO5	4
IGF2BP2	4
STXBP1	4
ATP2C1	4
APEH	4
DIAPH3	4
SHMT1	4
NUP155	3
CENPL	3
PPP2R2A	3
CAPN5	3
TRIP10	3
CUL3	3
LNX1	3
COTL1	3
MICA	3
ALG3	3
LIMA1	3
NPEPPS	3
TUBA1B	3
IPO9	3
RAB11FIP1	3
QARS	3
IGF2BP1	2
ABCD3	2
DUSP9	2
BAG3	2
SKA2	2
CPPED1	2
TRIO	2
FBXO17	2
MAP2K3	2
TECR	2
PDCD4	2
ZFP36	2
LTA4H	2
DBF4	2
DSG2	2
PRR11	2
DBI	2
MFSD6	2
FASTKD3	2
MYH14	2
ZC3H12D	2
RSRC1	2
CCDC6	2
SLC9A3R1	2
PTK7	2
CD276	2
IGF2BP3	1
CPSF1	1
MKNK2	1
HENMT1	1
ZNF668	1
PDLIM7	1
SFXN3	1
FNDC3B	1
IKBIP	1
TOB1	1
LRRFIP2	1
MBNL3	1
EIF5A2	1
STK10	1
PTPRK	1
PAIP2B	1
SLC16A1	1
ENDOU	1
NACA	1
FAM111A	1
SIPA1L2	1

## Sheet: Table S5
Table S5. Prognosis-associated hub RBPs identified by multivariate Cox regression analysis.
id	coef	HR	HR.95L	HR.95H	pvalue
PGK1	0.702134	2.01806	1.30184	3.1283	0.00169314
SLC20A1	0.594164	1.81152	1.15176	2.84919	0.0101272
LEPR	0.491879	1.63539	0.96938	2.75897	0.0652683
CYP19A1	3.10279	22.2599	2.85166	173.76	0.00308182
ZC3H12D	-1.10874	0.329975	0.108133	1.00694	0.0514379
PFKM	0.330099	1.39111	0.956581	2.02301	0.0840529

## Sheet: Table S6
Table S6. list of detailed clinic parameters in TCGA-retrieved tongue cancer patients.
Id	futime	fustat	age	gender	grade	stage	T	M	N
TCGA-4P-AA8J	102	0	66	MALE	G2	Stage IVA	T2	MX	N2c
TCGA-BA-4074	462	1	69	MALE	G3	Stage IVA	T2	M0	N2c
TCGA-BA-4075	283	1	49	MALE	G2	Stage III	T3	M0	N0
TCGA-BA-4077	1134	1	45	FEMALE	G2	Stage IVA	T4a	M0	N0
TCGA-BA-6871	108	1	75	MALE	G2	unknow	TX	unknow	NX
TCGA-BA-6873	122	0	28	MALE	G2	Stage IVA	T4a	unknow	N2b
TCGA-BA-7269	1273	0	61	MALE	G1	Stage III	T2	unknow	N1
TCGA-BA-A6DB	216	0	24	FEMALE	G1	Stage I	T1	M0	N0
TCGA-BA-A6DE	440	0	70	FEMALE	G2	Stage II	T2	M0	N0
TCGA-BA-A6DG	69	1	49	MALE	G2	unknow	TX	MX	NX
TCGA-BB-4224	278	0	52	MALE	G2	Stage IVA	T2	unknow	N2b
TCGA-BB-4225	146	0	73	MALE	G3	unknow	TX	unknow	NX
TCGA-BB-4228	559	0	50	MALE	GX	Stage III	T3	unknow	NX
TCGA-BB-A6UO	268	1	61	FEMALE	G2	Stage IVA	T4a	MX	N2b
TCGA-C9-A47Z	191	1	72	FEMALE	G1	Stage III	T2	M0	N1
TCGA-C9-A480	386	0	45	FEMALE	G1	Stage III	T3	M0	N0
TCGA-CN-4725	1157	0	60	MALE	G2	Stage II	T2	unknow	N0
TCGA-CN-4733	1586	0	61	MALE	G3	Stage III	T1	unknow	N1
TCGA-CN-4736	395	1	70	FEMALE	G2	unknow	T1	unknow	NX
TCGA-CN-4737	625	0	19	MALE	G2	Stage IVA	T2	unknow	N2b
TCGA-CN-4742	397	1	48	FEMALE	G3	Stage IVA	T4a	M0	N2b
TCGA-CN-5367	352	1	60	FEMALE	G2	Stage IVA	T4a	M0	N2b
TCGA-CN-5370	259	1	78	MALE	G3	Stage III	T3	M0	N1
TCGA-CN-6016	1443	0	64	MALE	G2	Stage IVA	T4a	unknow	N1
TCGA-CN-6017	853	1	55	MALE	G2	Stage IVA	T3	unknow	N2b
TCGA-CN-6019	1038	0	61	MALE	G2	Stage IVA	T4a	unknow	N0
TCGA-CN-6024	337	1	66	MALE	G2	Stage IVA	T4a	M0	N2c
TCGA-CN-6996	530	1	58	FEMALE	G2	Stage IVA	T3	unknow	N2b
TCGA-CN-6998	357	1	53	MALE	G2	Stage IVA	T3	unknow	N2b
TCGA-CN-A498	773	1	61	FEMALE	G1	Stage III	T3	MX	N0
TCGA-CN-A642	82	1	57	MALE	G3	Stage IVB	T4a	M0	N3
TCGA-CN-A6UY	713	0	57	MALE	G2	Stage IVA	T3	MX	N2b
TCGA-CN-A6V6	635	0	59	MALE	GX	Stage IVA	T2	MX	N2b
TCGA-CQ-5325	654	1	65	MALE	G2	Stage I	T1	unknow	N0
TCGA-CQ-5327	1660	0	61	FEMALE	G2	Stage IVA	T3	unknow	N2c
TCGA-CQ-5329	2143	0	46	FEMALE	G2	Stage II	T2	unknow	N0
TCGA-CQ-5330	1897	0	69	FEMALE	G3	Stage IVA	T3	unknow	N2b
TCGA-CQ-5333	341	1	74	MALE	G3	Stage II	T2	unknow	N0
TCGA-CQ-6218	1253	0	52	FEMALE	G2	Stage IVA	T3	unknow	N2b
TCGA-CQ-6219	479	1	50	FEMALE	G2	Stage IVA	T3	unknow	N2a
TCGA-CQ-6221	1000	0	79	MALE	G3	unknow	T2	unknow	NX
TCGA-CQ-6222	2016	0	63	MALE	G2	Stage IVA	T2	unknow	N2b
TCGA-CQ-6224	1721	0	52	MALE	G3	Stage IVA	T2	unknow	N2b
TCGA-CQ-6229	1179	0	61	MALE	G2	Stage II	T2	unknow	N0
TCGA-CQ-7065	1628	0	40	MALE	G2	Stage II	T2	unknow	N0
TCGA-CQ-7072	2359	0	51	MALE	G3	Stage II	T2	M0	N0
TCGA-CQ-A4CE	897	0	76	FEMALE	G2	Stage II	T2	M0	N0
TCGA-CQ-A4CH	379	1	58	MALE	G2	Stage II	T2	M0	N0
TCGA-CR-5250	799	0	71	MALE	G3	unknow	TX	unknow	NX
TCGA-CR-6472	1050	0	59	MALE	G3	unknow	unknow	unknow	unknow
TCGA-CR-6477	514	0	56	FEMALE	G2	unknow	unknow	unknow	unknow
TCGA-CR-6488	379	0	68	FEMALE	G2	Stage II	T2	unknow	N0
TCGA-CR-6493	282	1	69	MALE	G2	Stage IVA	T3	unknow	N2b
TCGA-CR-7372	759	0	45	MALE	G1	Stage I	T1	M0	N0
TCGA-CR-7382	796	0	49	MALE	G2	Stage IVA	T2	M0	N2c
TCGA-CR-7390	1508	0	67	MALE	G2	Stage IVA	T4a	M0	N0
TCGA-CR-7391	913	0	36	FEMALE	G1	Stage I	T1	M0	N0
TCGA-CR-7392	1425	0	67	FEMALE	G1	Stage IVA	T3	M0	N2b
TCGA-CR-7393	993	0	26	MALE	G2	Stage III	T1	M0	N1
TCGA-CR-7394	1346	0	70	MALE	G2	Stage IVA	T4a	M0	N0
TCGA-CR-7397	754	0	44	MALE	G2	Stage IVA	T3	M0	N2b
TCGA-CR-7401	1077	0	64	MALE	G2	Stage I	T1	M0	N0
TCGA-CV-5439	546	1	62	MALE	G2	Stage IVA	T3	unknow	N2b
TCGA-CV-5970	406	1	59	MALE	G2	Stage IVA	T4a	unknow	N2b
TCGA-CV-5971	701	0	60	MALE	G2	Stage IVA	T4a	unknow	N2a
TCGA-CV-5973	2641	0	62	FEMALE	G3	Stage III	T3	unknow	N1
TCGA-CV-5976	1478	0	50	MALE	G2	Stage IVA	T4a	unknow	N2b
TCGA-CV-5977	1840	0	66	MALE	G2	Stage IVA	T3	unknow	N2b
TCGA-CV-5979	1315	0	26	MALE	G2	Stage IVA	T2	unknow	N2b
TCGA-CV-6003	1665	0	50	FEMALE	G2	Stage III	T2	unknow	N1
TCGA-CV-6433	641	0	57	MALE	G3	Stage II	T2	unknow	N0
TCGA-CV-6436	1899	0	62	MALE	G1	Stage IVA	T4a	unknow	N0
TCGA-CV-6441	292	1	60	MALE	G3	Stage III	T3	unknow	N0
TCGA-CV-6933	2741	1	53	MALE	G2	Stage III	T3	unknow	N1
TCGA-CV-6934	65	1	66	FEMALE	G2	Stage IVA	T3	unknow	N2b
TCGA-CV-6939	666	1	60	MALE	G3	Stage IVA	T4a	unknow	N2b
TCGA-CV-6941	342	1	51	MALE	G2	Stage III	T3	unknow	N0
TCGA-CV-6943	602	1	74	MALE	G2	Stage III	T3	unknow	NX
TCGA-CV-6945	366	1	41	MALE	G2	Stage IVA	T4a	unknow	N2
TCGA-CV-6950	459	1	64	MALE	G2	Stage IVA	T3	unknow	N2c
TCGA-CV-6951	915	1	57	MALE	G2	Stage IVA	T4a	unknow	N2c
TCGA-CV-6952	185	1	65	FEMALE	G1	Stage IVA	T3	unknow	N2b
TCGA-CV-6954	2002	1	59	MALE	G2	Stage IVA	T4a	unknow	NX
TCGA-CV-6956	217	1	67	MALE	G2	Stage III	T3	unknow	N1
TCGA-CV-6959	256	1	48	MALE	G2	Stage III	T3	unknow	N0
TCGA-CV-6961	76	1	61	MALE	G3	Stage II	T2	unknow	N0
TCGA-CV-7103	1591	1	49	MALE	G2	Stage IVA	T2	unknow	N2b
TCGA-CV-7104	393	1	61	FEMALE	G2	Stage IVA	T2	unknow	N2b
TCGA-CV-7180	327	1	34	MALE	G2	Stage II	T2	unknow	NX
TCGA-CV-7236	144	1	77	FEMALE	G3	Stage IVA	T3	unknow	N2c
TCGA-CV-7238	2727	0	69	FEMALE	G2	Stage II	T2	unknow	N0
TCGA-CV-7255	64	1	32	FEMALE	G2	Stage IVA	T4a	unknow	N0
TCGA-CV-7406	1748	1	49	MALE	GX	Stage II	T2	unknow	N0
TCGA-CQ-A4CA		0	unknow	MALE	G2	Stage II	T2	M0	N0
TCGA-CV-7438	194	1	87	FEMALE	G3	Stage I	T1	unknow	NX
TCGA-CV-7446	1093	1	66	MALE	G2	Stage IVA	T2	unknow	N2b
TCGA-CV-A45P	639	0	82	FEMALE	G2	Stage I	T1	M0	N0
TCGA-CV-A45R	5480	0	46	MALE	G1	Stage III	T2	M0	N1
TCGA-CV-A45T	4856	1	64	FEMALE	G3	unknow	T1	M0	N0
TCGA-CV-A465	215	1	24	MALE	G1	Stage III	T3	M0	N0
TCGA-CV-A6JO	197	1	69	MALE	G2	Stage IVA	T3	M0	N2c
TCGA-CV-A6JT	852	0	65	MALE	G2	Stage II	T2	M0	N0
TCGA-CV-A6JU	110	0	61	FEMALE	G2	Stage IVB	T4b	M0	N0
TCGA-CV-A6K0	606	0	58	MALE	G3	Stage I	T1	M0	N0
TCGA-CX-7085	321	0	77	FEMALE	G2	Stage I	T1	unknow	N0
TCGA-D6-6515	403	1	82	FEMALE	G3	Stage II	T2	unknow	N0
TCGA-D6-6823	701	0	50	MALE	G2	Stage II	T2	unknow	N0
TCGA-D6-6825	491	0	73	MALE	G2	Stage I	T1	unknow	N0
TCGA-D6-8569	770	0	52	MALE	G2	Stage II	T2	M0	N0
TCGA-D6-A4Z9	539	0	59	MALE	G2	Stage IVA	T2	M0	N2
TCGA-D6-A4ZB	376	0	61	MALE	G2	Stage III	T3	M0	N0
TCGA-DQ-5624	1778	0	43	FEMALE	G2	unknow	TX	unknow	NX
TCGA-DQ-5625	1133	1	52	FEMALE	G2	unknow	TX	unknow	NX
TCGA-DQ-5630	1030	0	73	MALE	G2	unknow	TX	unknow	NX
TCGA-DQ-5631	548	1	52	MALE	G3	unknow	TX	unknow	NX
TCGA-DQ-7591	622	0	62	MALE	G4	unknow	TX	unknow	NX
TCGA-DQ-7592	1143	0	57	MALE	G2	unknow	TX	unknow	NX
TCGA-F7-A50G	616	0	66	MALE	G1	Stage III	T3	M0	N1
TCGA-F7-A50J	947	0	67	FEMALE	G2	Stage III	T3	M0	N0
TCGA-F7-A61S	576	0	62	MALE	G1	Stage III	T3	M0	N0
TCGA-F7-A61V	759	0	54	MALE	G1	Stage II	T2	M0	N0
TCGA-F7-A61W	14	0	51	MALE	G2	Stage IVA	T2	M0	N2b
TCGA-F7-A620	543	0	47	MALE	G1	Stage III	T3	M0	N1
TCGA-H7-A6C4	414	0	35	FEMALE	G2	Stage IVA	T2	M0	N2b
TCGA-HD-7831	667	0	74	MALE	G2	Stage IVA	T2	unknow	N2
TCGA-HD-8224	446	1	63	MALE	G3	Stage IVA	T3	M0	N2c
TCGA-HD-8314	670	0	58	MALE	G4	Stage III	T1	unknow	N1
TCGA-HD-8634	385	1	51	FEMALE	G2	Stage I	T1	MX	N0
TCGA-HD-8635	695	0	61	FEMALE	G2	Stage III	T1	MX	N1
TCGA-HD-A6HZ	111	0	79	FEMALE	G2	Stage III	T2	MX	N1
TCGA-IQ-A61E	1147	0	55	FEMALE	G2	Stage III	T3	MX	N0
TCGA-IQ-A61H	1138	0	76	MALE	G2	Stage II	T2	MX	N0
TCGA-IQ-A61J	1021	0	54	MALE	G1	Stage IVA	T2	M0	N2b
TCGA-IQ-A6SG	579	0	61	FEMALE	G2	Stage III	T3	M0	N0
TCGA-IQ-A6SH	471	0	55	MALE	G1	Stage III	T2	M0	N1
TCGA-KU-A6H8	327	1	41	MALE	G3	Stage IVA	T2	M0	N2b
TCGA-MT-A51X	242	0	30	MALE	G1	Stage IVA	T1	M0	N2b
TCGA-MT-A67A	914	0	85	FEMALE	G2	Stage I	T1	MX	N0
TCGA-MZ-A7D7	547	0	51	MALE	unknow	Stage IVA	T3	MX	N2b
TCGA-P3-A5QA	2182	0	41	MALE	G3	Stage I	T1	MX	NX
TCGA-P3-A5QE	1559	0	49	MALE	G2	Stage III	T2	MX	N1
TCGA-QK-A652	645	0	60	MALE	G2	Stage III	T1	MX	N1
TCGA-QK-AA3K	253	0	60	MALE	G2	Stage IVA	T3	MX	N2b
TCGA-T2-A6WZ	484	1	53	MALE	G2	unknow	T3	unknow	N2b
TCGA-UF-A7JS	680	1	59	MALE	G2	Stage IVA	T4a	M0	N2b
TCGA-UP-A6WW	518	0	58	MALE	G2	unknow	unknow	unknow	unknow
TCGA-WA-A7H4	443	0	69	MALE	G3	Stage II	T2	unknow	N0

## Sheet: Table S7
Table S7. list of detailed clinic parameters in GSE41613-retrieved tongue cancer patients.
id	futime	fustat	age	gender	stage
GSM1020099	2.095	0	40-49	F	stage: I/II
GSM1020100	1.85533	1	50-59	M	stage: I/II
GSM1020101	0.218	1	50-59	M	stage: III/IV
GSM1020102	0.112667	1	60-88	M	stage: III/IV
GSM1020103	0.954	1	40-49	M	stage: I/II
GSM1020104	2.83433	0	40-49	F	stage: III/IV
GSM1020105	1.357	1	60-88	F	stage: III/IV
GSM1020106	2.808	0	60-88	F	stage: I/II
GSM1020107	1.56267	1	50-59	M	stage: III/IV
GSM1020108	2.764	0	60-88	F	stage: III/IV
GSM1020109	0.472	1	60-88	M	stage: III/IV
GSM1020110	0.335	1	40-49	M	stage: III/IV
GSM1020111	0.950667	1	50-59	M	stage: III/IV
GSM1020112	2.717	0	60-88	M	stage: I/II
GSM1020113	0.238667	1	50-59	M	stage: III/IV
GSM1020114	0.241	1	60-88	M	stage: I/II
GSM1020115	2.221	1	50-59	M	stage: III/IV
GSM1020116	2.60967	1	40-49	M	stage: III/IV
GSM1020117	0.330667	1	50-59	M	stage: III/IV
GSM1020118	0.510333	1	40-49	F	stage: III/IV
GSM1020119	2.672	0	50-59	M	stage: III/IV
GSM1020120	2.693	0	40-49	M	stage: I/II
GSM1020121	0.513667	1	40-49	F	stage: III/IV
GSM1020122	0.613333	1	50-59	F	stage: I/II
GSM1020123	0.726	1	40-49	M	stage: III/IV
GSM1020124	0.808333	1	60-88	F	stage: III/IV
GSM1020125	0.195	1	19-39	F	stage: III/IV
GSM1020126	1.18167	1	60-88	F	stage: I/II
GSM1020127	2.63167	0	60-88	M	stage: III/IV
GSM1020128	1.37233	1	50-59	F	stage: III/IV
GSM1020129	2.55833	1	60-88	F	stage: III/IV
GSM1020130	0.117333	1	60-88	M	stage: III/IV
GSM1020131	0.829	1	60-88	F	stage: III/IV
GSM1020132	0.670333	1	50-59	M	stage: III/IV
GSM1020133	2.56167	0	60-88	M	stage: I/II
GSM1020134	0.971333	1	40-49	M	stage: I/II
GSM1020135	0.893667	1	50-59	F	stage: III/IV
GSM1020136	2.50233	0	60-88	M	stage: I/II
GSM1020137	1.44133	1	60-88	M	stage: III/IV
GSM1020138	2.488	0	50-59	F	stage: I/II
GSM1020139	0.491667	1	19-39	M	stage: III/IV
GSM1020140	2.439	0	60-88	M	stage: I/II
GSM1020141	2.40933	0	60-88	M	stage: III/IV
GSM1020142	2.442	0	50-59	M	stage: III/IV
GSM1020143	2.16633	1	50-59	M	stage: I/II
GSM1020144	2.28233	0	60-88	F	stage: III/IV
GSM1020145	0.409667	1	60-88	M	stage: III/IV
GSM1020146	0.214667	1	60-88	F	stage: III/IV
GSM1020147	2.30533	0	50-59	F	stage: I/II
GSM1020148	2.336	0	19-39	F	stage: I/II
GSM1020149	2.336	0	50-59	F	stage: I/II
GSM1020150	2.27133	0	60-88	M	stage: III/IV
GSM1020151	2.26467	0	60-88	F	stage: I/II
GSM1020152	0.655	1	50-59	M	stage: I/II
GSM1020153	2.25167	0	19-39	M	stage: III/IV
GSM1020154	2.22	0	50-59	M	stage: I/II
GSM1020155	2.21867	0	19-39	M	stage: I/II
GSM1020156	2.174	0	60-88	M	stage: I/II
GSM1020157	0.08	1	60-88	M	stage: III/IV
GSM1020158	0.356	1	50-59	M	stage: III/IV
GSM1020159	2.18167	0	40-49	F	stage: III/IV
GSM1020160	2.118	0	60-88	M	stage: I/II
GSM1020161	2.11267	0	50-59	M	stage: I/II
GSM1020162	1.17067	1	60-88	F	stage: III/IV
GSM1020163	2.01833	0	60-88	M	stage: III/IV
GSM1020164	2.05133	0	60-88	M	stage: III/IV
GSM1020165	0.637333	1	60-88	M	stage: III/IV
GSM1020166	2.05767	0	60-88	M	stage: I/II
GSM1020167	1.72033	1	50-59	F	stage: III/IV
GSM1020168	2.036	0	40-49	M	stage: III/IV
GSM1020169	1.98233	0	50-59	M	stage: III/IV
GSM1020170	2.03367	0	60-88	M	stage: I/II
GSM1020171	2.02167	0	60-88	M	stage: III/IV
GSM1020172	1.99867	0	60-88	F	stage: I/II
GSM1020173	0.328667	1	60-88	M	stage: I/II
GSM1020174	0.307667	1	40-49	M	stage: III/IV
GSM1020175	1.97467	0	50-59	M	stage: I/II
GSM1020176	0.23	1	60-88	M	stage: III/IV
GSM1020177	1.957	0	60-88	F	stage: I/II
GSM1020178	0.0406667	1	60-88	F	stage: III/IV
GSM1020179	2.095	0	60-88	M	stage: I/II
GSM1020180	1.921	0	40-49	M	stage: III/IV
GSM1020181	1.531	1	50-59	M	stage: III/IV
GSM1020182	0.567333	1	50-59	M	stage: III/IV
GSM1020183	1.17933	1	60-88	M	stage: I/II
GSM1020184	0.480667	1	50-59	M	stage: I/II
GSM1020185	0.218	1	60-88	M	stage: III/IV
GSM1020186	1.91767	0	40-49	M	stage: I/II
GSM1020187	0.0153333	1	60-88	M	stage: III/IV
GSM1020188	1.86733	0	60-88	M	stage: I/II
GSM1020189	1.83667	0	60-88	M	stage: I/II
GSM1020190	0.667	1	50-59	M	stage: III/IV
GSM1020191	0.279333	1	19-39	F	stage: III/IV
GSM1020192	1.819	0	40-49	M	stage: I/II
GSM1020193	1.81367	0	60-88	F	stage: I/II
GSM1020194	1.796	0	60-88	F	stage: I/II
GSM1020195	1.75333	0	60-88	M	stage: I/II

## Sheet: Table S8
Table S8. Clinical characteristics of patients in the training and validation sets
Characteristic	Training set		Validation set		χ2	P-value
	Patient, n	%	Patient, n	%
Gender					0.049	0.825
Female	45	30.6	31	32
Male	102	69.4	66	68
Age, years					0.116	0.733
＜60	72	49.3	50	51.5
≥60	74	50.7	47	48.5
Stage					5.265	0.023
I/II	36	27.7	41	42.3
III/IV	94	72.3	56	57.7
